# Supplementary material for: Dynamic genome-wide association analysis and identification of candidate genes involved in anaerobic germination tolerance in rice
Source: Rice (N Y). 2021 Jan 6;14:1. doi: 10.1186/s12284-020-00444-x (PMC7788155; doi:10.1186/s12284-020-00444-x)
Supplement: Supplementary file 3 — Additional file 3: Table S1. Source of 209 rice accessions materials. SD means standard deviation;SE stands for standard error; CV is the coefficient of variation. Sheet 1 is the coleoptile phenotype data after 2 days of submersion; Sheet 2 is the coleoptile phenotype data after 3 days of submersion; Sheet 3 is the coleoptile phenotype data after 4 days of submersion [file 12284_2020_444_MOESM3_ESM.xls]

## Sheet: Sheet1
Table S1 Source of 209 rice accessions materials.
Identifier	Origin	Accession name
R01	Thailand	Tai lang ping wei ju
R02	Indonesia	Boyo
R03	India	ASDT
R04	China	XiaoBaiGu
R05	China	LiuShiZi
R06	China	YiLuXiang
R07	China	ChangMangGeng
R08	China	ChangXianMa
R09	China	XuanEnChangTanQingZhan
R10	China	XiaoGuanDaBaiGu
R11	China	LiuYueHuang
R12	China	CunGuNuo
R13	China	ZaoNuo
R14	China	XianShuiZhan
R15	China	YinZhan
R16	China	BaiShiYan
R17	China	DaZaoGu
R18	China	LengShuiZao
R19	Philippines	JIJAI NIKI(ACC76358)
R20	China	ESiNiu
R21	China	JieYangMianDang
R22	China	BaiKeHuaLuo
R23	China	ZaoHe B13
R24	China	PoLan
R25	China	ZaoHongNuo
R26	China	GuangLuAi 15-1
R27	China	ZheChang 9
R28	China	EBaiXuan
R29	China	LongFei 10
R30	China	PuFeng 14
R31	China	1641
R32	China	ShuiBaiChuan
R33	Philippines	B 6397F-MR-7-5M-1-1
R34	China	ShuangAi 1
R35	China	105 TianMaGu
R36	China	MaoTuDi
R37	China	DuLiGan
R38	China	GuanYinDao
R39	China	ZhangDianZaoNuoGu
R40	China	GuangLuai 4
R41	China	LuChuanZao 1
R42	China	LiuSha 1
R43	China	HeiYeNuo
R44	China	HongNan
R45	China	ZhuYunNuo
R46	China	HeJiang 18
R47	China	HanLunDao
R48	China	Chuan 7
R49	Philippines	Heuknambyeo
R50	Japan	NongLin 9
R51	Japan	BeiRen
R52	Japan	LiBingNuo
R53	Japan	BeiFengRen 17
R54	Japan	FangZhu 5
R56	Japan	GuiJin
R57	Japan	WeiHuaMin
R58	Japan	AoYu 324
R59	Japan	NongLin 285
R60	North Korea	DaDao
R61	China	XingRen
R62	Japan	GuanDong 11
R63	Japan	XuShi
R64	Japan	YouJinJin
R65	Japan	NongLin-288
R66	Japan	NongLing-218
R67	Japan	YuanYe 4
R68	China	YueShanZhan 7
R69	China	HuaHangXinXuan 10-2
R70	Philippines	IR64
R71	Philippines	Francis
R72	Pakistan	Basmati 370
R73	China	ShengBaSiMiao
R74	China	JingHangRuanZhan
R75	China	HangXiang 48
R76	China	WuGuangZhan
R77	China	YueTaiZaoZhan
R78	China	YueHuangSiMiao
R79	China	HuaYou 4016
R80	China	YuXingYouZhanXuan
R81	China	HuaYueSiMiao
R82	China	HuangXiuZhan
R83	China	QiFoZhan
R84	China	XinFengZhan
R85	China	HuangYinZhan
R86	China	R9113
R87	China	LiuFengBaiNuo
R88	China	XinYinChangLiZhong
R89	China	HangHui 173
R90	China	XingNingHeiNian
R91	China	FengZaoSiMiao
R92	China	YueMeiZhan
R93	China	YueHuangGuangZhan
R94	China	Fan 19
R95	China	HengFeng B
R96	China	R1199
R97	China	NongJinSiMiao
R98	China	NingQiRuanZhan
R99	China	GuiHeFeng
R100	China	ChuanYou-7286
R101	China	ShenLiangYouHangXiang
R102	Philippines	WuYou 1226
R103	Philippines	2003IR78554-145-1-3-2
R104	Philippines	Z011OM 5628
R105	Philippines	Z013RADHA 4
R106	Philippines	CT 15672-3-2-3-2-2-M
R107	Philippines	IR 76928-74-3-2-1
R108	Philippines	IR 72873-12-2-2-1
R109	Philippines	NSIC RC 11
R110	Philippines	PR 26703-3B-PJ7
R111	Philippines	PSBRC4
R112	Philippines	BR 7232-6-2-3
R113	Philippines	CR 547-1-2-3
R114	Philippines	NIGERIA 5
R115	Philippines	926
R116	Philippines	IR 7495-AC45
R117	Philippines	CT 17379-32-5-1-1-5-M
R118	Philippines	PR 33319-9-1-1-5-3-5-4-1
R119	Philippines	OM 66
R120	China	HuangYueSiMiao
R121	China	SiGuQi
R122	China	HeiGu
R123	China	HuaTouZao
R124	China	JW 60
R125	China	HuangSiGuiZhan
R126	China	HuaSiZhan
R127	China	GuangQingZhan
R128	China	KuXinDao
R129	China	NanXiongZaoYou
R130	China	TongHongAi
R131	China	GuiChao-2
R132	China	WanXian-2
R133	China	ZhenLong 13-B
R134	China	TeAiXuan
R135	China	GuiHuaHuang
R136	Japan	NongLin 276
R137	North Korea	XianNan 1
R138	Japan	AoYu 305
R139	Japan	FengGuang
R140	Japan	MiSui
R141	China	WuShanLiZhan
R142	China	YueHeSiMiao
R143	China	GuFengZhan
R144	China	YueJinYouZhan
R145	China	HuaHang 37
R146	China	XiangYaXiangZhan
R147	Philippines	R9802
R148	U.S.A	R998-1
R149	China	YangJiangKangBingPinXi
R150	China	JiuQiXiang
R151	China	YuZhenXiang
R152	China	LongGeng 21
R153	China	YueFengXinZhan
R154	China	HangXiang 1
R155	China	XinHuangZhan
R156	China	XianLiZhan
R157	China	WuShanHuangZhan
R158	China	YuJingZhan 2
R159	China	WuShanHuaDao
R160	China	R8166
R161	China	YueXiuSiMiao
R162	China	HuaXiangYou 1618
R163	China	YueMeiSiMiao
R164	China	BaiHuangZhan
R165	China	HuangChaoZhanXuan
R166	China	YueLiZhan
R167	China	XueHuaXinZhan
R168	China	R1517
R169	China	HuaHang 36
R170	China	HeiNuo
R171	China	QingYuanHeiGu
R172	China	YunNan hn
R173	China	XiangHongBao
R174	China	HongWanXian 924
R175	China	QingYuanNuoMi
R176	China	GuangYuanZhan 12
R177	China	XiangYiNong 1
R178	China	DaFengNuo
R179	China	ChanChengZhan
R180	China	HeLiSiMiao
R181	China	YueBiao 5
R182	China	Yue biao 5-1
R183	China	GuangYuanZhan 15
R184	China	GuangChao 1421
R185	China	XianYouZhan
R186	China	HuangGuangXinZhan
R187	China	HuangJinSiMiao
R188	China	YueXinYouZhan 1
R189	China	YueTaiYouZhan
R190	China	NanFengZhan
R191	China	JinNongSiMiao
R192	China	Nei-6-you 7028
R193	Philippines	Z006CT 17379-32-5-1-1-5-M
R194	Philippines	Z007IR 09A228
R195	Philippines	Z010OM 5338
R196	Philippines	OM 6073
R197	Philippines	IR 78545-49-2-2-2
R198	Philippines	CIMELATI
R199	Philippines	IR 78877-048-B-B-2
R200	China	YiPinDao
R201	Philippines	IR 80707-69-1-3-3
R202	China	TeQing
R203	Philippines	MEGHI
R204	Philippines	PK 7392-1-1-1-1-1
R205	Philippines	IR-BB56(IR72918-37-1-1)
R206	Philippines	PR 35766-B-24-3
R207	Philippines	NIGERIA 5
R208	Philippines	OM 49
R209	Philippines	CNG213B
R210	China	ChanYuanSiMiao 1
