# Supplementary material for: Dynamic genome-wide association analysis and identification of candidate genes involved in anaerobic germination tolerance in rice
Source: Rice (N Y). 2021 Jan 6;14:1. doi: 10.1186/s12284-020-00444-x (PMC7788155; doi:10.1186/s12284-020-00444-x)
Supplement: Supplementary file 4 — Additional file 4: Table S2. Phenotype of 209 rice accessions during germination under submerging [file 12284_2020_444_MOESM4_ESM.xls]

## Sheet: AN2d
Table S2 Phenotype of 209 rice accessions during germination under submerging.
Identifier	CL (cm)							CSA(cm2)							CD(mm)							CV (cm3)
	Repeat 1	Repeat 2	Repeat 3	Average	SD	SE	CV	Repeat 1	Repeat 2	Repeat 3	Average	SD	SE	CV	Repeat 1	Repeat 2	Repeat 3	Average	SD	SE	CV	Repeat 1	Repeat 2	Repeat 3	Average	SD	SE	CV
R01	0.423875	0.21945	0.3565	0.333275	0.104173	0.0347242	31.2573	0.0737	0.041525	0.008305	0.0411767	0.0326989	0.0108996	79.4112	0.5534	0.6022	0.6139	0.574967	0.0320899	0.0106966	5.58118	0.001	0.00075	0.001	0.000916667	0.000144338	4.81125e-05	15.7459
R02	0.1351	0.1397	0.154775	0.143192	0.0102918	0.00343058	7.1874	0.0174	0.025725	0.00643125	0.0165187	0.00967702	0.00322567	58.582	0.4104	0.586	0.5106	0.4999	0.0880914	0.0293638	17.6218	0.001	0.0005	0.0005	0.000666667	0.000288675	9.6225e-05	43.3013
R03	0.427375	0.41474	0.40095	0.414355	0.0132167	0.00440557	3.18971	0.069825	0.0718	0.01795	0.0531917	0.0305362	0.0101787	57.4078	0.5201	0.5511	0.5428	0.538	0.0160477	0.00534925	2.98285	0.001	0.001	0.001	0.001	0	0	0
R04	0.3385	0.33365	0.4235	0.365217	0.0505331	0.0168444	13.8365	0.0527	0.05225	0.05225	0.0524	0.000259808	8.66025e-05	0.495816	0.4955	0.4985	0.4827	0.492233	0.00839127	0.00279709	1.70473	0.001	0.0005	0.001	0.000833333	0.000288675	9.6225e-05	34.641
R05	0.48602	0.370433	0.95874	0.605064	0.311697	0.103899	51.5146	0.076	0.0527667	0.0105533	0.04644	0.0331789	0.0110596	71.4446	0.4978	0.4535	0.5602	0.503833	0.0536053	0.0178684	10.6395	0.001	0.000666667	0.0024	0.00135556	0.000919742	0.000306581	67.8498
R06	0.47856	0.376067	0.21642	0.357016	0.132104	0.0440348	37.0024	0.0757	0.0630333	0.0126067	0.0504467	0.0333768	0.0111256	66.1625	0.5035	0.5336	0.5705	0.535867	0.0335575	0.0111858	6.26228	0.001	0.001	0.0006	0.00388889	0.00023094	7.698e-05	5.93846
R07	0.7202	0.3433	0.42335	0.495617	0.198571	0.0661902	40.0653	0.10895	0.04755	0.023775	0.0600917	0.0439507	0.0146502	73.1394	0.4815	0.4411	0.5177	0.4801	0.0383192	0.0127731	7.9815	0.0015	0.0005	0.001	0.001	0.0005	0.000166667	50
R08	0.69615	0.74194	0.46192	0.633337	0.150206	0.0500688	23.7167	0.1245	0.1321	0.02642	0.09434	0.0589431	0.0196477	62.4794	0.5692	0.5667	0.5332	0.556367	0.0201018	0.00670061	3.61305	0.00175	0.0018	0.001	0.00151667	0.000448144	0.000149381	29.548
R09	0.499825	0.3386	0.34412	0.394182	0.0915314	0.0305105	23.2206	0.079575	0.0510667	0.0102133	0.0469517	0.0348634	0.0116211	74.2539	0.5068	0.4799	0.4898	0.492167	0.0136053	0.00453509	2.76436	0.001	0.000666667	0.0006	0.000755556	0.000214303	7.14345e-05	28.3637
R10	0.5908	0.4702	0.3649	0.4753	0.113036	0.0376788	23.7821	0.09846	0.0702	0.0351	0.06792	0.0317415	0.0105805	46.7336	0.5304	0.4751	0.5365	0.514	0.0338262	0.0112754	6.58097	0.0014	0.001	0.001	0.00113333	0.00023094	7.698e-05	20.3771
R11	0.60014	0.30755	0.8441	0.58393	0.268642	0.0895473	46.0059	0.09432	0.046275	0.0115687	0.0507212	0.0415544	0.0138515	81.927	0.5003	0.4789	0.5166	0.4986	0.0189074	0.00630247	3.7921	0.0012	0.0005	0.00175	0.00115	0.000626498	0.000208833	54.4781
R121	0.5268	0.565167	0.5765	0.556156	0.0260465	0.00868218	4.68332	0.0789333	0.0863667	0.0287889	0.0646963	0.031318	0.0104393	48.4078	0.4769	0.4863	0.4866	0.483267	0.00551574	0.00183858	1.14134	0.001	0.001	0.001	0.001	0	0	0
R12	0.0081	0.009	0.0994	0.0388333	0.0524542	0.0174847	135.075	0.0129667	0.00875	0.00875	0.0101556	0.00243449	0.000811498	23.972	5.092	3.0982	0.3773	0.179033	2.36668	0.788892	1321.92	0.00166667	0.0005	0.001	0.000466667	0.000585314	0.000195105	125.424
R13	0.39414	0.3606	0.380767	0.378502	0.0168843	0.00562809	4.46081	0.0759	0.0683	0.0227667	0.0556556	0.028735	0.00957833	51.63	0.613	0.6027	0.6005	0.485833	0.00667308	0.00222436	1.37353	0.0012	0.001	0.001	0.00106667	0.00011547	3.849e-05	10.8253
R122	0.35272	0.3163	0.35742	0.342147	0.0225069	0.0075023	6.57814	0.05696	0.04805	0.00961	0.20673	0.0251629	0.00838765	12.1719	0.514	0.4838	0.4851	0.4943	0.0170731	0.00569103	3.45399	0.0008	0.0005	0.0006	0.000633333	0.000152753	5.09175e-05	24.1188
R14	0.39858	0.35496	0.24378	0.33244	0.0798193	0.0266064	24.0101	0.0625	0.05206	0.010412	0.0416573	0.0275581	0.00918605	66.1544	0.4992	0.4669	0.4436	0.4576	0.0279211	0.00930705	6.10165	0.0008	0.0006	0.0004	0.0006	0.0002	6.66667e-05	33.3333
R15	0.32904	0.19558	0.34968	0.291433	0.0836505	0.0278835	28.7031	0.04416	0.0268	0.00536	0.02544	0.0194357	0.00647857	76.3983	0.4272	0.4363	0.4373	0.223567	0.00556507	0.00185502	2.48922	0.0004	0.0002	0.0006	0.0004	0.0002	6.66667e-05	50
R16	0.178333	0.23014	0.17406	0.194178	0.0312174	0.0104058	16.0767	0.0239	0.03454	0.006908	0.0217827	0.0139372	0.00464572	63.9828	0.4266	0.4776	0.5277	0.4773	0.0505507	0.0168502	10.591	0.000333333	0.0004	0.0004	0.000377778	3.849e-05	1.283e-05	10.1885
R17	0.51368	0.43072	0.42584	0.456747	0.0493661	0.0164554	10.8082	0.07452	0.06032	0.012064	0.048968	0.032739	0.010913	66.8578	0.4617	0.4458	0.4261	0.444533	0.0178338	0.00594459	4.0118	0.0008	0.0006	0.00012	0.000506667	0.000349476	0.000116492	68.9755
R18	0.634033	0.54506	0.62356	0.600884	0.0486282	0.0162094	8.09277	0.0992333	0.08108	0.016216	0.0655098	0.0436439	0.014548	66.622	0.4982	0.4735	0.4995	0.4904	0.0146503	0.00488342	2.98741	0.00133333	0.001	0.0012	0.00117778	0.000167774	5.59247e-05	14.245
R19	0.363225	0.33055	0.366725	0.3535	0.0199522	0.00665073	5.64418	0.04935	0.046175	0.0115438	0.0356896	0.0209711	0.00699036	58.7597	0.4324	0.4446	0.4491	0.442033	0.00864079	0.00288026	1.95478	0.0005	0.0005	0.0005	0.0005	0	0	0
R20	0.407625	0.643125	0.190129	0.413626	0.226558	0.0755193	54.7736	0.06005	0.0913	0.022825	0.0580583	0.0342809	0.011427	59.0456	0.4689	0.4519	0.4493	0.4567	0.0106452	0.0035484	2.33089	0.00075	0.001	0.0005	0.00075	0.00025	8.33333e-05	33.3333
R21	0.47478	0.4487	0.50138	0.474953	0.0263404	0.00878014	5.5459	0.08066	0.0749	0.01498	0.0568467	0.0363718	0.0121239	63.9823	0.5408	0.5314	0.547	0.539733	0.00785451	0.00261817	1.45526	0.001	0.001	0.0012	0.00106667	0.00011547	3.849e-05	10.8253
R22	0.45278	0.5707	0.31374	0.44574	0.128625	0.0428749	28.8564	0.07658	0.0965	0.0193	0.0641267	0.0400783	0.0133594	62.4987	0.5384	0.5383	0.5126	0.509633	0.0148669	0.00495562	2.91717	0.001	0.001	0.0006	0.000866667	0.00023094	7.698e-05	26.6469
R23	0.501525	0.44304	0.454675	0.466413	0.0309591	0.0103197	6.63769	0.07285	0.0638	0.01595	0.0508667	0.0305754	0.0101918	60.1089	0.4623	0.4583	0.4736	0.464733	0.00793494	0.00264498	1.70742	0.00075	0.0008	0.00075	0.000766667	2.88675e-05	9.6225e-06	3.76533
R123	0.36435	0.30772	0.315825	0.329298	0.0306249	0.0102083	9.30006	0.0484	0.0472	0.0118	0.0358	0.0207933	0.00693109	58.0818	0.4228	0.4882	0.458	0.456333	0.0327318	0.0109106	7.17279	0.0005	0.0006	0.0005	0.000533333	5.7735e-05	1.9245e-05	10.8253
R24	0.124225	0.21406	0.2195	0.185928	0.0535058	0.0178353	28.7777	0.0785	0.03198	0.01599	0.0421567	0.0324738	0.0108246	77.0313	0.5031	0.4754	0.4767	0.485067	0.0156308	0.00521028	3.22241	0.001	0.0004	0.001	0.0008	0.00034641	0.00011547	43.3013
R25	0.05996	0.05436	0.1071	0.0738067	0.0289685	0.00965617	39.2492	0.00978	0.012	0.001	0.00759333	0.00581688	0.00193896	76.6051	0.5192	0.7033	0.5384	0.575067	0.101204	0.0337347	17.5986	0.0002	0.0002	0.0003	0.000233333	5.7735e-05	1.9245e-05	24.7436
R26	0.29298	0.28312	0.32206	0.299387	0.0202451	0.00674837	6.7622	0.04368	0.04536	0.009072	0.032704	0.0204831	0.00682771	62.6319	0.4745	0.5099	0.5153	0.4999	0.0221621	0.00738738	4.43331	0.0006	0.0006	0.0006	0.0006	0	0	0
R27	0.16456	0.1551	0.18418	0.167947	0.0148329	0.00494429	8.83189	0.02754	0.022525	0.004505	0.01819	0.0121139	0.00403797	66.5966	0.5327	0.4622	0.4659	0.486933	0.0396782	0.0132261	8.1486	0.0004	0.00025	0.0004	0.00035	8.66025e-05	2.88675e-05	24.7436
R124	0.2047	0.1105	0.1488	0.154667	0.0473732	0.0157911	30.6292	0.032	0.0315	0.007875	0.0237917	0.0137865	0.0045955	57.9468	0.4977	0.909	0.4783	0.513867	0.243258	0.081086	47.3387	0.001	0.001	0.001	0.001	0	0	0
R28	0.23818	0.3684	0.22042	0.275667	0.0807989	0.026933	29.3104	0.03454	0.0607	0.01214	0.0357933	0.0243042	0.00810142	67.9016	0.4615	0.5243	0.5989	0.528233	0.0687844	0.0229281	13.0216	0.0004	0.001	0.0006	0.000666667	0.000305505	0.000101835	45.8258
R125	0.3565	0.3266	0.2853	0.3228	0.0357518	0.0119173	11.0755	0.04766	0.04644	0.009288	0.0344627	0.0218104	0.00727014	63.2871	0.4255	0.4526	0.4268	0.434967	0.0152847	0.00509491	3.514	0.0006	0.0006	0.0004	0.000533333	0.00011547	3.849e-05	21.6506
R29	0.26436	0.247975	0.21205	0.241462	0.0267563	0.00891878	11.081	0.04338	0.03975	0.0099375	0.0310225	0.0183501	0.00611671	59.151	0.5223	0.5102	0.4915	0.508	0.0155174	0.00517247	3.05461	0.0006	0.0005	0.0005	0.000533333	5.7735e-05	1.9245e-05	10.8253
R30	0.331625	0.3025	0.31475	0.316292	0.0146236	0.00487453	4.62345	0.055	0.04814	0.012035	0.0383917	0.0230818	0.00769394	60.1219	0.528	0.5065	0.5637	0.532733	0.0288923	0.00963076	5.4234	0.00075	0.0006	0.00075	0.0007	8.66025e-05	2.88675e-05	12.3718
R31	0.06386	0.057725	0.06156	0.0610483	0.00309934	0.00103311	5.07686	0.01314	0.012775	0.002555	0.00949	0.00600866	0.00200289	63.3157	0.6554	0.7037	0.6683	0.512833	0.0250082	0.00833607	4.87648	0.0002	0.00025	0.0002	0.000216667	2.88675e-05	9.6225e-06	13.3235
R32	0.132925	0.12594	0.1253	0.128055	0.00422967	0.00140989	3.30301	0.017075	0.02348	0.00587	0.015475	0.00891336	0.00297112	57.5985	0.4087	0.5936	0.387	0.4631	0.113536	0.0378453	24.5165	0.00025	0.0004	0.00025	0.0003	8.66025e-05	2.88675e-05	28.8675
R33	0.2399	0.30696	0.24358	0.26348	0.0376997	0.0125666	14.3084	0.02585	0.04558	0.009116	0.0268487	0.0182525	0.00608417	67.9829	0.3429	0.4726	0.4609	0.425467	0.0717437	0.0239146	16.8624	0.0005	0.0006	0.0004	0.0005	0.0001	3.33333e-05	20
R126	0.45092	0.498175	0.502433	0.483843	0.0285914	0.00953045	5.90922	0.05856	0.06905	0.0230167	0.0502089	0.0241262	0.00804206	48.0516	0.4133	0.4411	0.3919	0.415433	0.0246693	0.00822309	5.9382	0.00075	0.00075	0.000666667	0.000722222	4.81125e-05	1.60375e-05	6.66173
R34	0.184333	0.31326	0.15285	0.216814	0.0849948	0.0283316	39.2016	0.0264333	0.04568	0.02284	0.0316511	0.0122815	0.00409383	38.8028	0.4564	0.4642	0.3667	0.4291	0.0541805	0.0180602	12.6266	0.000333333	0.0006	0.0005	0.000477778	0.000134715	4.4905e-05	28.1962
R127	0.22415	0.210775	0.2015	0.212142	0.0113867	0.00379556	5.36749	0.028575	0.034625	0.0173125	0.0268375	0.00878606	0.00292869	32.738	0.4057	0.5228	0.4132	0.447233	0.06555	0.02185	14.6568	0.00025	0.0005	0.0005	0.000416667	0.000144338	4.81125e-05	34.641
R35	0.32004	0.29156	0.260825	0.290808	0.0296147	0.00987155	10.1836	0.04942	0.04612	0.01153	0.03569	0.0209881	0.00699604	58.8068	0.4916	0.5034	0.4568	0.483933	0.0242275	0.00807584	5.00638	0.0006	0.0006	0.0005	0.000566667	5.7735e-05	1.9245e-05	10.1885
R36	0.129925	0.23016	0.171975	0.177353	0.0503335	0.0167778	28.3803	0.017225	0.03446	0.008615	0.0201	0.0131602	0.00438673	65.4735	0.4221	0.4765	0.4519	0.450167	0.0272414	0.00908046	6.0514	0.00025	0.0004	0.00025	0.0003	8.66025e-05	2.88675e-05	28.8675
R37	0.46682	0.407575	0.457333	0.443909	0.0318221	0.0106074	7.16859	0.08018	0.06895	0.0574583	0.0688628	0.0113611	0.00378703	16.4982	0.5468	0.5384	0.4761	0.520433	0.0386228	0.0128743	7.42128	0.001	0.001	0.000833333	0.000944444	9.6225e-05	3.2075e-05	10.1885
R128	0.52236	0.4281	0.64946	0.533307	0.111085	0.0370284	20.8295	0.08646	0.06964	0.013928	0.056676	0.0379641	0.0126547	66.9844	0.5269	0.5178	0.5284	0.524367	0.00573614	0.00191205	1.09392	0.0012	0.001	0.0014	0.0012	0.0002	6.66667e-05	16.6667
R38	0.52004	0.3695	0.3887	0.42608	0.0819361	0.027312	19.2302	0.07824	0.0555	0.013875	0.049205	0.032641	0.0108803	66.3367	0.4789	0.4782	0.4821	0.479733	0.00207926	0.000693088	0.433421	0.001	0.0006	0.00075	0.000783333	0.000202073	6.73575e-05	25.7965
R39	0.179825	0.12318	0.22342	0.175475	0.0502614	0.0167538	28.643	0.032775	0.01936	0.003872	0.018669	0.0144639	0.00482129	77.4754	0.5802	0.5002	0.5822	0.5542	0.0467761	0.015592	8.44029	0.0005	0.0002	0.0006	0.000433333	0.000208167	6.93889e-05	48.0384
R40	0.15275	0.1475	0.19372	0.164657	0.0253061	0.00843537	15.369	0.02185	0.0202	0.00404	0.0153633	0.00984094	0.00328031	64.0547	0.4553	0.436	0.5416	0.477633	0.056231	0.0187437	11.7728	0.0005	0.0005	0.0004	0.000466667	5.7735e-05	1.9245e-05	12.3718
R129	0.26415	0.25598	0.2313	0.250477	0.0171025	0.00570083	6.82798	0.037725	0.04216	0.02108	0.033655	0.0111137	0.00370458	33.0226	0.4545	0.5242	0.4777	0.485467	0.0354931	0.011831	7.31114	0.0004	0.0005	0.0005	0.000466667	5.7735e-05	1.9245e-05	12.3718
R130	0.21085	0.28968	0.23242	0.244317	0.0407393	0.0135798	16.6748	0.036075	0.04276	0.008552	0.029129	0.018131	0.00604366	62.2437	0.5446	0.4699	0.5118	0.508767	0.0374423	0.0124808	7.35942	0.0005	0.0006	0.0004	0.0005	0.0001	3.33333e-05	20
R41	0.5083	0.426	0.467167	0.467156	0.04115	0.0137167	8.80863	0.08034	0.0677	0.0225667	0.0568689	0.0303714	0.0101238	53.4061	0.5031	0.5059	0.5121	0.507033	0.00460579	0.00153526	0.908381	0.001	0.00075	0.001	0.000916667	0.000144338	4.81125e-05	15.7459
R42	0.63172	0.701	0.60624	0.64632	0.0490381	0.016346	7.58728	0.1041	0.114425	0.022885	0.08047	0.0501366	0.0167122	62.3047	0.5245	0.5196	0.5133	0.519133	0.00561456	0.00187152	1.08153	0.0014	0.0015	0.0012	0.00136667	0.000152753	5.09175e-05	11.177
R131	0.18435	0.1389	0.05285	0.125367	0.0667864	0.0222621	53.2729	0.02375	0.019	0.0095	0.0174167	0.00725574	0.00241858	41.6598	0.4101	0.4355	0.7474	0.507633	0.187838	0.0626126	37.0026	0.00025	0.00025	0.00025	0.00025	0	0	0
R132	0.150275	0.108	0.162633	0.140303	0.0286493	0.00954978	20.4196	0.017125	0.0162	0.0054	0.0129083	0.00651883	0.00217294	50.501	0.3629	0.4779	0.4636	0.4348	0.0626764	0.0208921	14.415	0.00025	0.000333333	0.000333333	0.000305556	4.81125e-05	1.60375e-05	15.7459
R43	0.0869	0.0756	0.0801	0.0808667	0.00568888	0.00189629	7.03489	0.013525	0.01236	0.00309	0.00965833	0.00571809	0.00190603	59.2037	0.4954	0.5206	0.5235	0.425667	0.0154546	0.00515152	3.63067	0.00025	0.0002	0.00025	0.000233333	2.88675e-05	9.6225e-06	12.3718
R133	0.59152	0.51924	0.447467	0.519409	0.0720268	0.0240089	13.8671	0.09932	0.08446	0.0281533	0.0706444	0.037541	0.0125137	53.1408	0.5344	0.5178	0.5049	0.519033	0.0147886	0.00492954	2.84926	0.0014	0.001	0.001	0.00113333	0.00023094	7.698e-05	20.3771
R44	0.35732	0.3804	0.29134	0.34302	0.04622	0.0154067	13.4744	0.0529	0.06	0.012	0.0416333	0.0259076	0.00863586	62.228	0.4712	0.5019	0.4731	0.482067	0.0172024	0.00573414	3.56847	0.0006	0.001	0.0006	0.000733333	0.00023094	7.698e-05	31.4918
R45	0.3167	0.1826	0.2819	0.2604	0.0695873	0.0231958	26.7232	0.0389667	0.0377	0.00754	0.0280689	0.0177898	0.00592994	63.3791	0.5875	0.6569	0.7346	0.659667	0.073589	0.0245297	11.1555	0.000666667	0.0005	0.0012	0.000788889	0.000365655	0.000121885	46.3507
R134	0.1512	0.1745	0.19825	0.104133	0.0235254	0.00784179	22.5916	0.02115	0.0234	0.0117	0.01875	0.00620826	0.00206942	33.1107	0.4453	0.4274	0.4292	0.4241	0.00985613	0.00328538	2.32401	0.0005	0.001	0.0005	0.000666667	0.000288675	9.6225e-05	43.3013
R135	0.16074	0.2105	0.14592	0.172387	0.0338287	0.0112762	19.6237	0.02678	0.03235	0.00647	0.0218667	0.0136216	0.00454055	62.2941	0.5303	0.4891	0.4377	0.4857	0.0463935	0.0154645	9.55189	0.0004	0.000333333	0.0002	0.000311111	0.000101835	3.3945e-05	32.7327
R46	0.1666	0.19455	0.10045	0.153867	0.048325	0.0161083	31.4071	0.0328	0.0338	0.0169	0.0278333	0.00948174	0.00316058	34.0661	0.6269	0.5533	0.7386	0.548833	0.0933005	0.0311002	16.9998	0.000666667	0.0005	0.0005	0.000555556	9.6225e-05	3.2075e-05	17.3205
R47	0.20635	0.175075	0.25905	0.213492	0.0424406	0.0141469	19.8793	0.037075	0.031125	0.0155625	0.0279208	0.0111084	0.00370281	39.7854	0.5721	0.566	0.5261	0.554733	0.0249841	0.00832802	4.5038	0.0005	0.0005	0.0005	0.0005	0	0	0
R48	0.0539	0.0629	0.07835	0.06505	0.012366	0.00412199	19.01	0.0111	0.0097	0.002425	0.00774167	0.00465727	0.00155242	60.1586	0.6582	0.4905	0.5558	0.438433	0.0845312	0.0281771	19.2803	0.0005	0.0005	0.00075	0.000383333	0.000144338	4.81125e-05	37.6533
R49	0.16675	0.1959	0.1983	0.186983	0.0175636	0.00585454	9.39315	0.02665	0.0342	0.0171	0.0259833	0.00856947	0.00285649	32.9806	0.509	0.5557	0.4616	0.508767	0.0470504	0.0156835	9.24794	0.0005	0.0005	0.0005	0.0005	0	0	0
R50	0.0994	0.150525	0.0757667	0.108564	0.0382124	0.0127375	35.198	0.01715	0.02355	0.00785	0.0161833	0.00789451	0.0026315	48.7817	0.5496	0.4983	0.6316	0.559833	0.0672366	0.0224122	12.0101	0.001	0.00025	0.000333333	0.000527778	0.000411074	0.000137025	77.8876
R51	0.115	0.10095	0.13775	0.1179	0.0185706	0.0061902	15.7512	0.02305	0.0145	0.00725	0.0149333	0.00790891	0.0026363	52.9614	0.6382	0.4574	0.5298	0.5418	0.0909954	0.0303318	16.795	0.0005	0.00025	0.0005	0.000416667	0.000144338	4.81125e-05	34.641
R52	0.1887	0.0898	0.11475	0.131083	0.0514333	0.0171444	39.2371	0.0478	0.013	0.0065	0.0224333	0.0222073	0.00740243	98.9923	0.8057	0.4625	0.3109	0.526367	0.253507	0.0845024	48.1617	0.001	0.001	0.001	0.001	0	0	0
R53	0.0581667	0.079	0.06885	0.0686722	0.0104178	0.0034726	15.1703	0.0118333	0.00975	0.0024375	0.00800694	0.00493448	0.00164483	61.6275	0.6469	0.393	0.5608	0.533567	0.129122	0.0430407	24.1998	0.000333333	0.00025	0.00025	0.000277778	4.81125e-05	1.60375e-05	17.3205
R54	0.1128	0.17864	0.1131	0.134847	0.0379264	0.0126421	28.1256	0.03585	0.02792	0.02792	0.0305633	0.00457839	0.00152613	14.98	0.5115	0.4975	0.5204	0.5098	0.0115443	0.00384809	2.26447	0.001	0.0004	0.001	0.0008	0.00034641	0.00011547	43.3013
R56	0.4041	0.22346	0.35068	0.32608	0.0927986	0.0309329	28.4588	0.068575	0.039	0.0078	0.0384583	0.0303911	0.0101304	79.0235	0.5402	0.5554	0.5489	0.548167	0.00762649	0.00254216	1.39127	0.000875	0.0006	0.0008	0.000758333	0.000142156	4.73853e-05	18.7458
R57	0.2004	0.33376	0.22626	0.253473	0.0707223	0.0235741	27.9013	0.02635	0.0569	0.01138	0.0315433	0.0232001	0.00773337	73.55	0.4186	0.5427	0.5746	0.511967	0.082416	0.027472	16.0979	0.0005	0.0008	0.0006	0.000633333	0.000152753	5.09175e-05	24.1188
R136	0.13855	0.1131	0.2437	0.165117	0.0692346	0.0230782	41.9307	0.02015	0.0188	0.0047	0.01455	0.00855701	0.00285234	58.8111	0.4628	0.5295	0.5191	0.5038	0.0358858	0.0119619	7.12302	0.00075	0.0005	0.0005	0.000583333	0.000144338	4.81125e-05	24.7436
R58	0.2491	0.28585	0.226067	0.253672	0.0301528	0.0100509	11.8865	0.04305	0.04785	0.01595	0.0356167	0.0172001	0.00573337	48.2923	0.5504	0.5328	0.4763	0.519833	0.0387144	0.0129048	7.44746	0.0005	0.00075	0.000333333	0.000527778	0.000209718	6.99059e-05	39.736
R137	0.216233	0.21335	0.35752	0.262368	0.0824169	0.0274723	31.4127	0.0380333	0.0377	0.00754	0.0277578	0.0175099	0.00583663	63.0811	0.56	0.5622	0.568	0.5634	0.0041328	0.0013776	0.733546	0.000666667	0.0005	0.001	0.000722222	0.000254588	8.48625e-05	35.2506
R138	0.1999	0.1526	0.16686	0.17312	0.0242634	0.0080878	14.0154	0.03182	0.0229333	0.00458667	0.01978	0.0138878	0.00462927	70.2114	0.5067	0.4783	0.4572	0.480733	0.0248396	0.00827985	5.16701	0.0004	0.000333333	0.0002	0.000311111	0.000101835	3.3945e-05	32.7327
R59	0.2982	0.301933	0.2992	0.299778	0.00193257	0.000644189	0.644666	0.0518	0.053	0.0176667	0.0408222	0.0200623	0.00668742	49.1455	0.553	0.5587	0.5535	0.555067	0.00315647	0.00105216	0.568666	0.0005	0.000666667	0.000666667	0.000611111	9.6225e-05	3.2075e-05	15.7459
R60	0.0952	0.0787	0.181625	0.118508	0.0552797	0.0184266	46.6463	0.0342	0.01565	0.0039125	0.0179208	0.0152709	0.0050903	85.2132	0.5439	0.6326	0.5206	0.5657	0.0590968	0.0196989	10.4467	0.001	0.00075	0.0005	0.00075	0.00025	8.33333e-05	33.3333
R61	0.23158	0.3209	0.33185	0.294777	0.0550031	0.0183344	18.6592	0.03972	0.02635	0.0065875	0.0242192	0.0166687	0.00555624	68.8245	0.5461	0.5228	0.575	0.547967	0.02615	0.00871667	4.77219	0.0006	0.0005	0.00075	0.000616667	0.000125831	4.19435e-05	20.405
R62	0.00602	0.0063	0.00635	0.00622333	0.000177858	5.92859e-05	2.85792	0.0091	0.0122	0.0061	0.00913333	0.00305014	0.00101671	33.3957	0.385	0.3096	0.3461	0.3469	0.0377064	0.0125688	10.8695	0.002	0.002	0.0015	0.000944444	0.000288675	9.6225e-05	30.5656
R139	0.2863	0.350567	0.38362	0.340162	0.0494872	0.0164957	14.5481	0.055875	0.0582667	0.0116533	0.0419317	0.0262491	0.00874969	62.5996	0.6211	0.5291	0.5146	0.554933	0.0577588	0.0192529	10.4082	0.00075	0.000666667	0.0008	0.000738889	6.73575e-05	2.24525e-05	9.11606
R63	0.18215	0.2369	0.218867	0.212639	0.0279012	0.00930042	13.1214	0.034875	0.03815	0.0127167	0.0285806	0.0138358	0.00461192	48.4097	0.6093	0.5123	0.5263	0.5493	0.0524309	0.017477	9.54504	0.0005	0.0005	0.000333333	0.000444444	9.6225e-05	3.2075e-05	21.6506
R140	0.11	0.1089	0.1075	0.1088	0.001253	0.000417665	1.15165	0.0194	0.0209	0.0209	0.0204	0.000866025	0.000288675	4.24522	0.5609	0.6108	0.5879	0.585567	0.0249781	0.00832602	4.26562	0.0002	0.0008	0.00019	0.000396667	0.000349333	0.000116444	88.0671
R64	0.093	0.1312	0.0861	0.103433	0.0242929	0.00809762	23.4865	0.0141	0.0267	0.0267	0.0225	0.00727461	0.00242487	32.3316	0.481	0.6485	0.9268	0.5126	0.225183	0.0750611	43.9296	0.00021	0.00016	0.000168	0.000179333	2.68576e-05	8.95255e-06	14.9764
R65	0.0555	0.046	0.0659	0.552548	0.00995339	0.0033178	1.80136	0.0104	0.01115	0.00371667	0.00842222	0.00409235	0.00136412	48.5899	0.5957	0.7717	0.5242	0.5891	0.127374	0.0424579	21.6218	0.0004	0.0003	0.0003	0.000333333	5.7735e-05	1.9245e-05	17.3205
R66	0.0407	0.04095	0.0571	0.04625	0.00939721	0.0031324	20.3183	0.00785	0.0078	0.0039	0.00651667	0.00226624	0.000755413	34.776	0.6142	0.6054	0.3706	0.530067	0.138172	0.0460574	26.067	0.0002	0.00018	0.00019	0.00019	1e-05	3.33333e-06	5.26316
R67	0.12425	0.12375	0.1167	0.121567	0.00422207	0.00140736	3.47305	0.02105	0.0166	0.0166	0.0180833	0.00256921	0.000856403	14.2076	0.5388	0.4269	0.6562	0.540633	0.114661	0.0382203	21.2086	0.0005	0.0005	0.0005	0.0005	0	0	0
R141	0.17568	0.12605	0.155725	0.152485	0.0249731	0.00832438	16.3774	0.02656	0.0177	0.004425	0.0162283	0.0111406	0.00371355	68.6493	0.4811	0.447	0.4577	0.461933	0.0174397	0.00581324	3.77537	0.0004	0.00025	0.0002	0.000283333	0.000104083	3.46944e-05	36.7353
R142	0.06195	0.0563	0.12634	0.08153	0.0389093	0.0129698	47.7239	0.007925	0.010875	0.002175	0.00699167	0.00442446	0.00147482	63.2819	0.4068	0.6141	0.4219	0.480933	0.115573	0.0385242	24.0309	0.00025	0.00025	0.0002	0.000233333	2.88675e-05	9.6225e-06	12.3718
R143	0.12345	0.102	0.2596	0.161683	0.0854739	0.0284913	52.865	0.017775	0.01905	0.00381	0.013545	0.00845483	0.00281828	62.4203	0.4581	0.5948	0.4185	0.459767	0.0924993	0.0308331	20.1188	0.00025	0.0005	0.0004	0.000383333	0.000125831	4.19435e-05	32.8254
R144	0.09845	0.0927	0.0962143	0.0957881	0.0028986	0.000966198	3.02605	0.009375	0.0142333	0.00203333	0.00854722	0.00614198	0.00204733	71.8594	0.3031	0.4887	0.3861	0.392633	0.0929723	0.0309908	23.6792	0.00025	0.000333333	0.000333333	0.000305556	4.81125e-05	1.60375e-05	15.7459
R68	0.1269	0.12066	0.12484	0.124133	0.00317945	0.00105982	2.56132	0.02855	0.01422	0.002844	0.0152047	0.0128813	0.00429375	84.7191	0.7166	0.375	0.5465	0.474133	0.1708	0.0569335	36.0237	0.00025	0.0002	0.0002	0.000216667	2.88675e-05	9.6225e-06	13.3235
R145	0.2119	0.271533	0.22768	0.237038	0.0308984	0.0102995	13.0352	0.02518	0.0378333	0.00756667	0.0235267	0.0152009	0.00506697	64.6114	0.3783	0.4435	0.4137	0.411833	0.0326401	0.01088	7.92555	0.0002	0.000333333	0.0004	0.000311111	0.000101835	3.3945e-05	32.7327
R69	0.23796	0.2256	0.2296	0.231053	0.00630686	0.00210229	2.72961	0.03228	0.0309667	0.00774167	0.0236628	0.0138037	0.00460124	58.3351	0.4317	0.4367	0.4237	0.4307	0.00655744	0.00218581	1.52251	0.0004	0.000333333	0.00025	0.000327778	7.51542e-05	2.50514e-05	22.9284
R146	0.35428	0.252775	0.33015	0.312402	0.0530289	0.0176763	16.9746	0.0438	0.0334	0.00835	0.0285167	0.0182225	0.00607418	63.9014	0.3936	0.4207	0.3994	0.404567	0.0142697	0.00475655	3.52715	0.0004	0.00025	0.0005	0.000383333	0.000125831	4.19435e-05	32.8254
R70	0.0884667	0.14104	0.1029	0.110802	0.0271629	0.0090543	24.5148	0.0131667	0.01716	0.00572	0.0120156	0.00580622	0.00193541	48.3225	0.4741	0.3871	0.5812	0.4808	0.0972233	0.0324078	20.2212	0.000333333	0.000333333	0.000333333	0.000333333	0	0	0
R147	0.417675	0.545917	0.44528	0.469624	0.0674978	0.0224993	14.3727	0.0628	0.06925	0.01385	0.0486333	0.0302954	0.0100985	62.2935	0.4786	0.4038	0.493	0.458467	0.0478871	0.0159624	10.4451	0.00075	0.000833333	0.0008	0.000794444	4.19435e-05	1.39812e-05	5.2796
R71	0.12862	0.11008	0.13784	0.125513	0.0141383	0.00471278	11.2644	0.01674	0.01428	0.002856	0.011292	0.00740861	0.00246954	65.6094	0.4145	0.4132	0.533	0.453567	0.0687944	0.0229315	15.1674	0.0002	0.0002	0.0004	0.000266667	0.00011547	3.849e-05	43.3013
R148	0.14275	0.144875	0.109033	0.132219	0.0201079	0.00670262	15.2079	0.0231	0.021275	0.00709167	0.0171556	0.00876322	0.00292107	51.081	0.5154	0.4676	0.5917	0.5249	0.0625931	0.0208644	11.9248	0.0005	0.00025	0.000333333	0.000361111	0.000127294	4.24313e-05	35.2506
R149	0.143	0.14855	0.100725	0.130758	0.0261572	0.00871908	20.0043	0.0304	0.018175	0.00454375	0.0177062	0.0129345	0.0043115	73.0505	0.6767	0.3895	0.5305	0.4636	0.143608	0.0478693	30.9767	0.00025	0.00025	0.00025	0.00025	0	0	0
R150	0.16486	0.1554	0.19645	0.172237	0.0214962	0.0071654	12.4806	0.02592	0.0275	0.01375	0.02239	0.00752405	0.00250802	33.6045	0.5004	0.563	0.4855	0.445667	0.0411238	0.0137079	9.22749	0.0004	0.0004	0.0005	0.000333333	5.7735e-05	1.9245e-05	17.3205
R151	0.5984	0.5741	0.4635	0.545333	0.0719037	0.0239679	13.1853	0.102675	0.09102	0.022755	0.07215	0.0431724	0.0143908	59.8371	0.5461	0.5047	0.5222	0.524333	0.0207823	0.00692743	3.96356	0.0015	0.0012	0.001	0.00123333	0.000251661	8.3887e-05	20.405
R152	0.145025	0.12425	0.15816	0.142478	0.0170978	0.00569928	12.0003	0.0184	0.0147	0.00294	0.0120133	0.00807258	0.00269086	67.1968	0.4039	0.3765	0.4314	0.403933	0.02745	0.00915001	6.79568	0.00025	0.00025	0.0002	0.000233333	2.88675e-05	9.6225e-06	12.3718
R72	0.33302	0.30863	0.29225	0.3113	0.0205157	0.00683857	6.59034	0.04834	0.04897	0.0122425	0.0365175	0.0210251	0.00700838	57.5755	0.462	0.5051	0.4505	0.472533	0.0287837	0.00959458	6.09137	0.0006	0.0006	0.0005	0.000566667	5.7735e-05	1.9245e-05	10.1885
R153	0.2719	0.292233	0.263375	0.275836	0.0148263	0.00494212	5.37506	0.03584	0.0406333	0.0101583	0.0288772	0.0163872	0.00546241	56.748	0.4197	0.4425	0.3628	0.408333	0.0410478	0.0136826	10.0525	0.0004	0.000333333	0.00025	0.000327778	7.51542e-05	2.50514e-05	22.9284
R154	0.14574	0.19684	0.20288	0.18182	0.0313918	0.0104639	17.2653	0.0194	0.02438	0.004876	0.0162187	0.0101337	0.0033779	62.4818	0.4238	0.3941	0.4452	0.421033	0.0256621	0.00855403	6.09503	0.0002	0.0002	0.0004	0.000266667	0.00011547	3.849e-05	43.3013
R73	0.54086	0.525267	0.405575	0.490567	0.0740172	0.0246724	15.0881	0.07874	0.0742	0.01855	0.0571633	0.0335171	0.0111724	58.6339	0.4634	0.4496	0.4563	0.456433	0.00690097	0.00230032	1.51193	0.001	0.001	0.00075	0.000916667	0.000144338	4.81125e-05	15.7459
R74	0.1861	0.19985	0.188225	0.191392	0.00740179	0.00246726	3.86735	0.02575	0.026125	0.00653125	0.0194687	0.0112058	0.00373526	57.5577	0.4404	0.4162	0.3963	0.417633	0.0220849	0.00736164	5.28811	0.00025	0.00025	0.00025	0.00025	0	0	0
R75	0.111675	0.10382	0.11496	0.110152	0.0057241	0.00190803	5.19656	0.01336	0.01732	0.003464	0.0113813	0.00713677	0.00237892	62.7059	0.4757	0.5313	0.5591	0.5156	0.0424652	0.0141551	8.23607	0.00025	0.0002	0.0002	0.000216667	2.88675e-05	9.6225e-06	13.3235
R155	0.16295	0.14658	0.12335	0.144293	0.0198988	0.00663293	13.7905	0.024225	0.02454	0.006135	0.0183	0.0105364	0.00351213	57.5758	0.4732	0.5331	0.3996	0.468633	0.0668671	0.022289	14.2685	0.00025	0.0004	0.00025	0.0003	8.66025e-05	2.88675e-05	28.8675
R76	0.10708	0.10722	0.1024	0.105567	0.00274331	0.000914436	2.59865	0.01518	0.01694	0.004235	0.0121183	0.00688365	0.00229455	56.8036	0.4512	0.5032	0.4292	0.453567	0.038	0.0126667	8.37804	0.0002	0.0002	0.00025	0.000216667	2.88675e-05	9.6225e-06	13.3235
R156	0.1691	0.15135	0.106625	0.142358	0.0321935	0.0107312	22.6144	0.02634	0.0185	0.004625	0.0164883	0.0109964	0.00366546	66.6919	0.496	0.3889	0.4131	0.422067	0.0561671	0.0187224	13.3076	0.0004	0.00025	0.00025	0.0003	8.66025e-05	2.88675e-05	28.8675
R157	0.13308	0.14885	0.12644	0.136123	0.0115108	0.00383693	8.45615	0.0146	0.01238	0.002476	0.00981867	0.00645509	0.0021517	65.743	0.349	0.6623	0.4605	0.472233	0.158804	0.0529347	33.6283	0.0002	0.0002	0.0002	0.0002	0	0	0
R77	0.054075	0.0997	0.0538667	0.0692139	0.026402	0.00880065	38.1455	0.011	0.0118	0.00393333	0.00891111	0.0043294	0.00144313	48.5843	0.647	0.377	0.5014	0.485933	0.135139	0.0450462	27.8101	0.00025	0.0002	0.00025	0.000233333	2.88675e-05	9.6225e-06	12.3718
R158	0.11608	0.0821667	0.0935	0.0972489	0.0172647	0.00575489	17.7531	0.01612	0.0126333	0.0126333	0.0137956	0.00201303	0.000671009	14.5919	0.4419	0.4892	0.5433	0.4414	0.050738	0.0169127	11.4948	0.0002	0.0006	0.004	0.0016	0.00208806	0.00069602	130.504
R159	0.16798	0.12515	0.129667	0.140932	0.0235327	0.00784422	16.6979	0.0242	0.0188	0.00626667	0.0164222	0.00920008	0.00306669	56.0221	0.4585	0.4785	0.4468	0.461267	0.0160301	0.00534336	3.47523	0.0002	0.00025	0.000333333	0.000261111	6.73575e-05	2.24525e-05	25.7965
R160	0.07588	0.0612	0.0724	0.0698267	0.00767086	0.00255695	10.9856	0.0118	0.007525	0.0037625	0.00769583	0.00402147	0.00134049	52.2552	0.4952	0.3921	0.6625	0.446967	0.136464	0.0454881	30.5312	0.0002	0.0004	0.0003	0.0003	0.0001	3.33333e-05	33.3333
R78	0.12025	0.27412	0.2092	0.20119	0.0772471	0.025749	38.3951	0.016875	0.03726	0.009315	0.02115	0.0144547	0.00481822	68.3436	0.4468	0.4328	0.3918	0.4238	0.0285832	0.00952774	6.7445	0.00025	0.0004	0.00025	0.0003	8.66025e-05	2.88675e-05	28.8675
R161	0.02334	0.07903	0.0498	0.0507233	0.0278565	0.00928549	54.9185	0.007	0.01056	0.002112	0.00655733	0.00424136	0.00141379	64.6812	0.9533	0.4255	0.6041	0.493033	0.268456	0.0894853	54.4498	0.0002	0.0002	0.0002	0.0002	0	0	0
R79	0.136367	0.13838	0.14166	0.138802	0.00267181	0.000890602	1.9249	0.0209667	0.01846	0.003692	0.0143729	0.00933445	0.00311148	64.9448	0.4894	0.4248	0.4497	0.454633	0.0325813	0.0108604	7.16651	0.000333333	0.0002	0.0002	0.000244444	7.698e-05	2.566e-05	31.4918
R162	0.06332	0.0538	0.04715	0.0547567	0.00812734	0.00270911	14.8426	0.00752	0.00845	0.0021125	0.0060275	0.00342223	0.00114074	56.7769	0.3782	0.5003	0.8211	0.4596	0.228758	0.0762527	49.7733	0.0003	0.0004	0.00025	0.000316667	7.63763e-05	2.54588e-05	24.1188
R163	0.35688	0.2763	0.33245	0.321877	0.0413174	0.0137725	12.8364	0.06136	0.041425	0.0207125	0.0411658	0.020325	0.006775	49.3734	0.5473	0.4772	0.4372	0.487233	0.0557315	0.0185772	11.4384	0.0008	0.0005	0.0005	0.0006	0.000173205	5.7735e-05	28.8675
R164	0.21466	0.243525	0.198625	0.218937	0.0227535	0.00758449	10.3927	0.03032	0.031125	0.00778125	0.0230754	0.0132513	0.00441708	57.4258	0.4497	0.4069	0.4157	0.4241	0.0226027	0.00753422	5.32956	0.0004	0.00025	0.00025	0.0003	8.66025e-05	2.88675e-05	28.8675
R80	0.111575	0.22302	0.155425	0.16334	0.0561425	0.0187142	34.3716	0.016	0.02992	0.00748	0.0178	0.0113278	0.00377592	63.6392	0.4563	0.4271	0.3878	0.423733	0.0343739	0.011458	8.11215	0.00025	0.0004	0.00025	0.0003	8.66025e-05	2.88675e-05	28.8675
R165	0.14062	0.15582	0.184367	0.160269	0.0222101	0.00740336	13.858	0.01672	0.02134	0.00711333	0.0150578	0.00725753	0.00241918	48.1979	0.3785	0.4358	0.4119	0.408733	0.028781	0.00959365	7.0415	0.0002	0.0002	0.000333333	0.000244444	7.698e-05	2.566e-05	31.4918
R81	0.15298	0.107775	0.10365	0.121468	0.0273677	0.00912258	22.5308	0.01832	0.01595	0.007975	0.0140817	0.00541966	0.00180655	38.4874	0.3811	0.4715	0.4591	0.437233	0.0490067	0.0163356	11.2084	0.0002	0.00025	0.00025	0.000233333	2.88675e-05	9.6225e-06	12.3718
R166	0.11714	0.0999	0.0967333	0.104591	0.0109824	0.0036608	10.5003	0.0158	0.0114333	0.00381111	0.0103481	0.00606767	0.00202256	58.6353	0.3435	0.3646	0.4197	0.375933	0.0393439	0.0131146	10.4657	0.00025	0.0003	0.000306667	0.000285556	3.09719e-05	1.0324e-05	10.8462
R167	0.0855	0.0899	0.0526667	0.0760222	0.0203458	0.00678193	26.763	0.01165	0.01055	0.005275	0.00915833	0.00340774	0.00113591	37.2092	0.4339	0.3734	0.4746	0.4273	0.0509218	0.0169739	11.9171	0.00025	0.0003	0.00025	0.000266667	2.88675e-05	9.6225e-06	10.8253
R82	0.122775	0.103633	0.13325	0.119886	0.0150182	0.00500606	12.527	0.01385	0.0187333	0.00936667	0.0139833	0.00468476	0.00156159	33.5024	0.3588	0.5759	0.3888	0.441167	0.117643	0.0392142	26.6663	0.00045	0.000333333	0.00065	0.000477778	0.00016015	5.33835e-05	33.5198
R83	0.211525	0.1763	0.210933	0.199586	0.0201685	0.00672284	10.1052	0.03005	0.025975	0.00865833	0.0215611	0.0113584	0.00378612	52.6799	0.4523	0.4689	0.3677	0.429633	0.0542742	0.0180914	12.6327	0.00025	0.00025	0.000333333	0.000277778	4.81125e-05	1.60375e-05	17.3205
R84	0.0481	0.05622	0.06545	0.05659	0.00868092	0.00289364	15.34	0.0112667	0.01122	0.002805	0.00843056	0.00487193	0.00162398	57.789	0.746	0.6355	0.3589	0.4865	0.199401	0.066467	40.9868	0.000333333	0.0002	0.00035	0.000294444	8.22147e-05	2.74049e-05	27.922
R168	0.2305	0.203625	0.2104	0.214842	0.0139772	0.00465907	6.50582	0.02952	0.029825	0.029825	0.0297233	0.000176092	5.86973e-05	0.592436	0.4076	0.4663	0.3412	0.405033	0.0625895	0.0208632	15.4529	0.0004	0.00025	0.00035	0.000333333	7.63763e-05	2.54588e-05	22.9129
R169	0.12822	0.130875	0.12815	0.129082	0.00155347	0.000517822	1.20348	0.02014	0.021375	0.0106875	0.0174008	0.00584662	0.00194887	33.5996	0.5	0.5199	0.6984	0.52	0.109256	0.0364186	21.0107	0.0002	0.00025	0.0005	0.000316667	0.000160728	5.35758e-05	50.7561
R85	0.1874	0.1332	0.16624	0.16228	0.0273161	0.00910538	16.8327	0.02444	0.0151667	0.00303333	0.0142133	0.0107351	0.00357838	75.5286	0.4153	0.3622	0.4419	0.406467	0.0405776	0.0135259	9.98301	0.0002	0.0003	0.0002	0.000233333	5.7735e-05	1.9245e-05	24.7436
R86	0.5848	0.482	0.430925	0.499242	0.0783731	0.0261244	15.6984	0.0912	0.06625	0.01325	0.0569	0.0398073	0.0132691	69.96	0.4965	0.4375	0.4552	0.463067	0.0302764	0.0100921	6.53825	0.0012	0.0005	0.0006	0.000766667	0.000378594	0.000126198	49.3818
R170	0.18796	0.1556	0.161267	0.168276	0.0172811	0.00576036	10.2695	0.02392	0.0186	0.0062	0.01624	0.00909268	0.00303089	55.9894	0.405	0.3804	0.4384	0.407933	0.0291111	0.00970368	7.13623	0.0002	0.0002	0.000333333	0.000244444	7.698e-05	2.566e-05	31.4918
R171	0.1305	0.1612	0.1957	0.162467	0.0326185	0.0108728	20.077	0.0134	0.0209	0.0209	0.0184	0.00433013	0.00144338	23.5333	0.3275	0.4127	0.5006	0.4136	0.0865535	0.0288512	20.9269	0.00098	0.00089	0.00093	0.000933333	4.50925e-05	1.50308e-05	4.83134
R172	0.20506	0.161275	0.158275	0.17487	0.0261883	0.00872943	14.9759	0.03048	0.02265	0.0056625	0.0195975	0.0126872	0.00422907	64.7389	0.4731	0.4469	0.4962	0.472067	0.0246662	0.00822208	5.22516	0.0004	0.00025	0.00025	0.0003	8.66025e-05	2.88675e-05	28.8675
R173	0.152675	0.1388	0.22788	0.173118	0.0479297	0.0159766	27.6861	0.01805	0.0160333	0.00320667	0.01243	0.00805103	0.00268368	64.771	0.3764	0.3679	0.4615	0.401933	0.051761	0.0172537	12.878	0.00025	0.0003	0.0004	0.000316667	7.63763e-05	2.54588e-05	24.1188
R87	0.1198	0.11285	0.11114	0.114597	0.00458661	0.00152887	4.0024	0.0166	0.0212	0.00424	0.0140133	0.00877089	0.00292363	62.5896	0.4409	0.5985	0.4985	0.512633	0.0797449	0.0265816	15.5559	0.000333333	0.0005	0.0002	0.000344444	0.000150308	5.01028e-05	43.6379
R88	0.08675	0.0965667	0.0986	0.0939722	0.00633672	0.00211224	6.74318	0.01075	0.00966667	0.00483333	0.00841667	0.00315018	0.00105006	37.4278	0.3951	0.3187	0.4519	0.388567	0.0668399	0.02228	17.2017	0.0005	0.0004	0.000333333	0.000411111	8.3887e-05	2.79623e-05	20.405
R89	0.0542	0.0478	0.06954	0.05718	0.0111722	0.00372405	19.5386	0.0102	0.008675	0.001735	0.00687	0.00451194	0.00150398	65.6759	0.5988	0.4623	0.4767	0.5079	0.0749978	0.0249993	14.7663	0.00025	0.0002	0.0002	0.000216667	2.88675e-05	9.6225e-06	13.3235
R174	0.0813	0.0532333	0.10306	0.0791978	0.0249798	0.00832659	31.541	0.00952	0.00866667	0.00173333	0.00664	0.00427066	0.00142355	64.3172	0.373	0.5176	0.3341	0.408233	0.0966908	0.0322303	23.6852	0.0002	0.000333333	0.0002	0.000244444	7.698e-05	2.566e-05	31.4918
R175	0.19532	0.12715	0.213317	0.178596	0.0454528	0.0151509	25.4501	0.0307	0.02415	0.004025	0.019625	0.0139013	0.00463376	70.8346	0.5004	0.6041	0.4959	0.533467	0.0612116	0.0204039	11.4743	0.0004	0.0005	0.000333333	0.000411111	8.3887e-05	2.79623e-05	20.405
R90	0.1207	0.155133	0.100433	0.125422	0.0276541	0.00921802	22.0488	0.013	0.0249	0.0083	0.0154	0.00855628	0.00285209	55.5603	0.343	0.5112	0.3118	0.388667	0.107258	0.0357525	27.5963	0.000333333	0.000333333	0.000333333	0.000333333	0	0	0
R176	0.1018	0.111425	0.1035	0.105575	0.00513706	0.00171235	4.86579	0.009125	0.0147	0.00294	0.00892167	0.00588264	0.00196088	65.9365	0.2852	0.4198	0.4558	0.386933	0.0899236	0.0299745	23.2401	0.00025	0.00025	0.0002	0.000233333	2.88675e-05	9.6225e-06	12.3718
R177	0.1585	0.153167	0.18902	0.166896	0.019345	0.00644834	11.5911	0.0189667	0.019	0.0038	0.0139222	0.00876612	0.00292204	62.9649	0.3807	0.3949	0.4019	0.3925	0.0108019	0.00360062	2.75206	0.000333333	0.000333333	0.0002	0.000288889	7.698e-05	2.566e-05	26.6469
R178	0.10986	0.118767	0.10465	0.111092	0.00713855	0.00237952	6.42578	0.01314	0.0132667	0.00663333	0.0110133	0.00379372	0.00126457	34.4466	0.381	0.3554	0.3429	0.359767	0.0194217	0.00647391	5.39842	0.0002	0.0003	0.0004	0.0003	0.0001	3.33333e-05	33.3333
R179	0.1716	0.1639	0.2267	0.1874	0.0342519	0.0114173	18.2774	0.02542	0.0244	0.00813333	0.0193178	0.00969943	0.00323314	50.2099	0.4714	0.4738	0.3332	0.426133	0.0804916	0.0268305	18.8888	0.0002	0.0002	0.0005	0.0003	0.000173205	5.7735e-05	57.735
R91	0.182767	0.262875	0.273975	0.239872	0.0497653	0.0165884	20.7466	0.0241	0.037525	0.00938125	0.0236687	0.0140768	0.00469228	59.4743	0.4199	0.4544	0.4242	0.432833	0.0188006	0.00626687	4.34362	0.000333333	0.0005	0.0005	0.000444444	9.6225e-05	3.2075e-05	21.6506
R92	0.254783	0.2486	0.2927	0.265361	0.0238772	0.00795906	8.99799	0.0387667	0.0304	0.0076	0.0255889	0.0161307	0.00537691	63.038	0.4843	0.3893	0.4432	0.438933	0.0476435	0.0158812	10.8544	0.0005	0.000333333	0.0005	0.000444444	9.6225e-05	3.2075e-05	21.6506
R180	0.11092	0.1177	0.1576	0.12874	0.0252223	0.00840745	19.5917	0.01356	0.00678	0.001356	0.007232	0.00611454	0.00203818	84.5484	0.3889	0.306	0.3705	0.355133	0.0435339	0.0145113	12.2585	0.0002	0.0002	0.0002	0.0002	0	0	0
R181	0.19444	0.153725	0.255617	0.201261	0.0512871	0.0170957	25.4829	0.02296	0.018525	0.0030875	0.0148575	0.0104315	0.00347718	70.2106	0.3758	0.3836	0.4467	0.402033	0.0388786	0.0129595	9.67048	0.0002	0.00025	0.000333333	0.000261111	6.73575e-05	2.24525e-05	25.7965
R182	0.13135	0.17612	0.1411	0.149523	0.0235436	0.00784788	15.7458	0.0141	0.02354	0.00784667	0.0151622	0.00790041	0.00263347	52.1059	0.3415	0.4254	0.4563	0.407733	0.0594041	0.0198014	14.5693	0.0003	0.0002	0.000333333	0.000277778	6.93889e-05	2.31296e-05	24.98
R183	0.068175	0.018	0.0527	0.0462917	0.025694	0.00856467	55.5046	0.008225	0.0055	0.00183333	0.00518611	0.00320737	0.00106912	61.8454	0.3844	0.3906	0.671	0.481533	0.163708	0.0545694	33.9973	0.00025	0.0004	0.000333333	0.000327778	7.51542e-05	2.50514e-05	22.9284
R93	0.2052	0.181633	0.20785	0.198228	0.0144322	0.00481072	7.2806	0.006625	0.0221333	0.00737778	0.0120454	0.00874454	0.00291485	72.5967	0.3989	0.3877	0.4273	0.404633	0.0204131	0.00680436	5.04483	0.00025	0.000333333	0.00025	0.000277778	4.81125e-05	1.60375e-05	17.3205
R94	0.40955	0.2889	0.37225	0.3569	0.0617723	0.0205908	17.308	0.04158	0.0362	0.00603333	0.0279378	0.0191596	0.00638653	68.5795	0.4039	0.3988	0.4102	0.4043	0.00571052	0.00190351	1.41245	0.0004	0.00025	0.0005	0.000383333	0.000125831	4.19435e-05	32.8254
R184	0.2497	0.20194	0.23435	0.228663	0.0243825	0.00812751	10.6631	0.03302	0.0259	0.006475	0.0217983	0.0137396	0.00457987	63.0306	0.4208	0.4081	0.3988	0.409233	0.0110437	0.00368123	2.69863	0.0004	0.0002	0.00025	0.000283333	0.000104083	3.46944e-05	36.7353
R95	0.1187	0.108067	0.10594	0.110902	0.00683628	0.00227876	6.16424	0.0214	0.0142333	0.00284667	0.0128267	0.00935631	0.00311877	72.9442	0.5742	0.4192	0.3989	0.445633	0.0958881	0.0319627	21.5173	0.0005	0.0005	0.0003	0.000433333	0.00011547	3.849e-05	26.6469
R96	0.086025	0.083	0.0502	0.073075	0.019868	0.00662266	27.1885	0.010125	0.01185	0.00395	0.00864167	0.00415364	0.00138455	48.0652	0.375	0.4542	0.8594	0.464067	0.259841	0.0866136	55.9921	0.00025	0.00025	0.000333333	0.000277778	4.81125e-05	1.60375e-05	17.3205
R185	0.3777	0.196467	0.181567	0.251911	0.109191	0.0363969	43.345	0.0509	0.0251667	0.00838889	0.0281519	0.0214122	0.0071374	76.0596	0.4291	0.4078	0.3923	0.409733	0.018476	0.00615867	4.50928	0.001	0.000333333	0.000333333	0.000555556	0.0003849	0.0001283	69.282
R186	0.177	0.11365	0.186	0.158883	0.0394308	0.0131436	24.8175	0.019	0.0164	0.00328	0.0128933	0.00842628	0.00280876	65.3537	0.3416	0.4594	0.3764	0.392467	0.0605212	0.0201737	15.4207	0.0003	0.0002	0.0002	0.000233333	5.7735e-05	1.9245e-05	24.7436
R187	0.2017	0.2274	0.18192	0.203673	0.0228041	0.00760138	11.1964	0.02985	0.0253	0.00506	0.02007	0.0131966	0.00439887	65.7529	0.4707	0.3546	6.3038	0.376367	3.40175	1.13392	903.84	0.0005	0.0005	0.0004	0.00045	5.7735e-05	1.9245e-05	12.83
R188	0.239567	0.2041	0.2015	0.215056	0.021267	0.007089	9.88908	0.0304333	0.0222	0.0074	0.0200111	0.0116716	0.00389054	58.3258	0.4045	0.3457	0.3622	0.3708	0.0303287	0.0101096	8.17926	0.000333333	0.00032	0.000333333	0.000328889	7.698e-06	2.566e-06	2.34061
R189	0.3273	0.295367	0.3456	0.322756	0.0254231	0.00847438	7.8769	0.04325	0.0418333	0.0104583	0.0318472	0.0185369	0.00617895	58.2056	0.4207	0.4509	0.4527	0.441433	0.0179781	0.00599271	4.07267	0.0005	0.000333333	0.0005	0.000444444	9.6225e-05	3.2075e-05	21.6506
R190	0.2642	0.226933	0.28115	0.257428	0.0277355	0.00924517	10.7741	0.0234	0.0335	0.01675	0.02455	0.00843401	0.00281134	34.3544	0.2823	0.4697	0.4173	0.389767	0.0966864	0.0322288	24.8062	0.00042	0.000333333	0.0005	0.000417778	8.33556e-05	2.77852e-05	19.9521
R97	0.0153923	0.01529	0.01535	0.0153441	5.14046e-05	1.71349e-05	0.335012	0.0160139	0.0081	0.00405	0.00938797	0.00608505	0.00202835	64.8176	0.33116	0.2846	0.31696	0.310907	0.023863	0.00795432	7.67528	0.0001326	0.0001989	0.00029835	0.00020995	8.34257e-05	2.78086e-05	39.736
R191	0.3437	0.4924	0.2962	0.377433	0.102358	0.0341192	27.1194	0.0459	0.0733	0.0733	0.0641667	0.0158194	0.00527313	24.6536	0.4247	0.4742	0.373	0.423967	0.050604	0.016868	11.9358	0.001	0.001	0.001	0.001	0	0	0
R210	0.45052	0.300347	0.28796	0.346276	0.0904905	0.0301635	26.1325	0.06156	0.06156	0.012312	0.045144	0.0284333	0.00947778	62.9837	0.435	0.45558	0.412	0.434193	0.0218012	0.00726707	5.02108	0.0006	0.0004	0.0004	0.000466667	0.00011547	3.849e-05	24.7436
R98	0.298825	0.230367	0.34555	0.26374	0.0579324	0.0193108	21.9657	0.0425	0.0288333	0.0144167	0.0285833	0.0140433	0.00468111	49.1312	0.4527	0.3985	0.3094	0.386867	0.0723548	0.0241183	18.7028	0.0005	0.000333333	0.0005	0.000444444	9.6225e-05	3.2075e-05	21.6506
R99	0.2443	0.2528	0.25894	0.252013	0.00735163	0.00245054	2.91716	0.431509	0.0318	0.0318	0.05152	0.230772	0.076924	447.927	0.5621	0.4004	0.5635	0.482467	0.0937643	0.0312548	19.4344	0.0605	0.0623	0.06459	0.0624633	0.00204989	0.000683295	3.28174
R100	0.22325	0.236825	0.23192	0.230665	0.00687397	0.00229132	2.98007	0.030125	0.0334	0.00668	0.0234017	0.0145737	0.00485789	62.2762	0.4294	0.4491	0.4628	0.4471	0.0167896	0.00559653	3.75522	0.00025	0.0005	0.0004	0.000383333	0.000125831	4.19435e-05	32.8254
R192	0.29304	0.2197	0.24188	0.25154	0.0376122	0.0125374	14.9528	0.04208	0.0306	0.00612	0.0262667	0.0183675	0.00612249	69.9269	0.4571	0.4434	0.546	0.482167	0.0557041	0.018568	11.5529	0.0004	0.0004	0.0498	0.00126667	0.0285211	0.00950703	2251.67
R101	0.156667	0.224933	0.2296	0.203733	0.0408277	0.0136092	20.0398	0.02945	0.0327333	0.0327333	0.0316389	0.00189563	0.000631878	5.99147	0.399	0.4631	0.3864	0.416167	0.0411308	0.0137103	9.88325	0.0005	0.000333333	0.00045	0.000427778	8.55267e-05	2.85089e-05	19.9933
R102	0.24905	0.208467	0.0269	0.161472	0.118296	0.0394321	73.2611	0.033325	0.0244333	0.00488667	0.0208817	0.014548	0.00484935	69.669	0.4258	0.3733	0.41246	0.403853	0.0272877	0.0090959	6.75683	0.00025	0.000333333	0.0004	0.000327778	7.51542e-05	2.50514e-05	22.9284
R103	1.1154	1.0238	1.1006	0.17987	0.0491729	0.016391	27.338	0.7687	0.769	0.769	0.0277533	0.000173205	5.7735e-05	0.624087	2.1936	2.1928	2.1689	0.1851	0.0140353	0.00467844	7.58256	0.042	0.0418	0.0419	0.000316667	0.0001	3.33333e-05	31.5789
R193	0.2319	0.24865	0.238233	0.239594	0.00845755	0.00281918	3.52994	0.03045	0.027	0.009	0.02215	0.0115181	0.00383938	52.0006	0.4181	0.3454	0.3785	0.380667	0.0363984	0.0121328	9.56175	0.0005	0.0005	0.000333333	0.000444444	9.6225e-05	3.2075e-05	21.6506
R194	0.10895	0.105325	0.100059	0.104778	0.0044708	0.00149027	4.26693	0.009105	0.0099	0.002475	0.00716	0.00407675	0.00135892	56.9379	0.3079	0.2995	0.3054	0.304267	0.00431316	0.00143772	1.41756	0.0015	0.0015	0.00144075	0.000383333	3.4208e-05	1.14027e-05	8.92383
R195	0.0677	0.0923	0.1028	0.0876	0.0180158	0.00600528	20.566	0.0067	0.007	0.0035	0.00573333	0.00193993	0.000646644	33.836	0.3157	0.3621	0.3864	0.354733	0.0359211	0.0119737	10.1262	0.0001	0.00012	0.000115	0.000111667	1.04083e-05	3.46944e-06	9.32089
R104	0.2231	0.12892	0.169733	0.173918	0.0472292	0.0157431	27.1561	0.0291	0.01916	0.00638667	0.0182156	0.0113861	0.00379536	62.5075	0.4158	0.4729	0.4728	0.453833	0.0329379	0.0109793	7.2577	0.0004	0.0002	0.000333333	0.000311111	0.000101835	3.3945e-05	32.7327
R105	0.0857	0.1131	0.0808	0.0932	0.0174072	0.00580239	18.6772	0.0155	0.0127	0.0127	0.0136333	0.00161658	0.00053886	11.8576	0.5741	0.3565	0.3742	0.434933	0.120846	0.0402821	27.785	0.0001	0.00032	0.00028	0.000233333	0.000117189	3.90631e-05	50.224
R106	0.25245	0.2028	0.1713	0.20885	0.0409119	0.0136373	19.5891	0.03305	0.03185	0.015925	0.0269417	0.00955956	0.00318652	35.4824	0.4169	0.5	0.3989	0.4386	0.0539302	0.0179767	12.296	0.0005	0.0005	0.0005	0.0005	0	0	0
R196	0.4734	0.66685	0.5189	0.55305	0.101145	0.0337151	18.2887	0.14985	0.12015	0.12015	0.0696033	0.0171473	0.00571577	24.6357	0.5271	0.4662	0.5426	0.511967	0.0403857	0.0134619	7.88834	0.00102	0.00105	0.001	0.000933333	2.51661e-05	8.3887e-06	2.69637
R107	0.117067	0.13755	0.18936	0.147992	0.0372607	0.0124202	25.1775	0.00553333	0.0423	0.00846	0.0187644	0.0204349	0.00681162	108.902	0.3979	0.5191	0.4907	0.469233	0.0633875	0.0211292	13.5087	0.000666667	0.0005	0.0004	0.000522222	0.000134715	4.4905e-05	25.7965
R197	0.10605	0.0825	0.1808	0.123117	0.0513242	0.0171081	41.6875	0.01575	0.0136	0.0068	0.01205	0.00467199	0.00155733	38.7717	0.4733	0.5227	0.4571	0.4387	0.0341715	0.0113905	7.78927	0.0005	0.0004	0.0005	0.000466667	5.7735e-05	1.9245e-05	12.3718
R198	0.018	0.019	0.0178	0.0182667	0.00064291	0.000214303	3.51958	0.0058	0.0059	0.0059	0.00586667	5.7735e-05	1.9245e-05	0.98412	0.1032	0.1156	0.1089	0.109233	0.00620672	0.00206891	5.68207	0.0009	0.0008	0.0006	5.66667e-05	0.000152753	5.09175e-05	269.563
R199	0.12905	0.108167	0.124467	0.120561	0.0109758	0.0036586	9.10394	0.01595	0.0153	0.0051	0.0121167	0.0060853	0.00202843	50.2225	0.3938	0.4498	0.4125	0.4187	0.0285102	0.00950339	6.80921	0.0003	0.000333333	0.000333333	0.000322222	1.9245e-05	6.415e-06	5.97259
R108	0.43622	0.2818	0.33934	0.329352	0.0780407	0.0260136	23.6952	0.05878	0.038925	0.007785	0.0351633	0.0257048	0.00856826	73.1011	0.4289	0.4396	0.4385	0.4221	0.00588586	0.00196195	1.39442	0.0006	0.0005	0.0006	0.000433333	5.7735e-05	1.9245e-05	13.3235
R109	0.0819	0.102	0.10395	0.09595	0.0122067	0.00406889	12.7219	0.0085	0.006	0.003	0.00583333	0.00275379	0.000917928	47.2077	0.3297	0.1858	0.3103	0.275267	0.0780852	0.0260284	28.3671	0.0001	0.0001	0.0001	0.0001	0	0	0
R110	0.1887	0.137433	0.18	0.0840567	0.0274344	0.0091448	32.638	0.0277	0.0166333	0.0166333	0.0161233	0.00638934	0.00212978	39.6279	0.4672	0.3853	0.3863	0.412933	0.046999	0.0156663	11.3817	0.000333333	0.000333333	0.0003	0.000261111	1.9245e-05	6.415e-06	7.37043
R200	0.1701	0.1531	0.14695	0.156717	0.0119913	0.00399709	7.65157	0.0254333	0.0288	0.0144	0.0228778	0.00753247	0.00251082	32.9248	0.4757	0.5992	0.4116	0.4955	0.0953544	0.0317848	19.2441	0.000333333	0.0005	0.0005	0.000444444	9.6225e-05	3.2075e-05	21.6506
R201	0.1652	0.1819	0.1051	0.150733	0.0403921	0.013464	26.7971	0.02496	0.02578	0.0156	0.0221133	0.00565559	0.0018852	25.5755	0.4807	0.436	0.4722	0.462967	0.0237374	0.00791246	5.12723	0.00025	0.000281	0.000184	0.000238333	4.95412e-05	1.65137e-05	20.7865
R111	0.5023	0.4506	0.5429	0.200225	0.0462611	0.0154204	23.1046	0.0175	0.016	0.016	0.0165	0.000866025	0.000288675	5.24864	0.4623	0.4662	0.4614	0.452833	0.00255147	0.00085049	0.563446	0.0005	0.001	0.001	0.000327778	0.000288675	9.6225e-05	88.0704
R202	0.1065	0.1569	0.0975	0.1203	0.0320144	0.0106715	26.6121	0.0066	0.0053	0.00265	0.00485	0.00201308	0.000671027	41.5068	0.3302	0.4388	0.3639	0.377633	0.0555873	0.0185291	14.7199	0.0005	0.000602	0.0005	0.000534	5.88897e-05	1.96299e-05	11.028
R112	0.0861	0.1026	0.05495	0.0812167	0.0241974	0.00806581	29.7937	0.0133	0.0133	0.00665	0.0110833	0.00383938	0.00127979	34.641	0.4915	0.4126	0.6898	0.501867	0.142822	0.0476072	28.4581	0.0003	0.00025	0.00025	0.000266667	2.88675e-05	9.6225e-06	10.8253
R113	0.1169	0.0714	0.0986	0.0956333	0.0228946	0.00763154	23.94	0.0155	0.0058	0.0058	0.00903333	0.0056003	0.00186677	61.9959	0.4209	0.2599	0.3864	0.355733	0.0847678	0.0282559	23.829	0.0002	0.0003	0.0003	0.000243333	5.7735e-05	1.9245e-05	23.7267
R203	0.08734	0.136833	0.1542	0.126124	0.0346926	0.0115642	27.5066	0.0135	0.0137333	0.00686667	0.0113667	0.00389886	0.00129962	34.3008	0.4922	0.4923	0.3674	0.450633	0.0720822	0.0240274	15.9958	0.0002	0.000673333	0.0005	0.000457778	0.000239475	7.98249e-05	52.3124
R114	0.23858	0.2196	0.1928	0.216993	0.023001	0.00766702	10.5999	0.03302	0.02786	0.00928667	0.0233889	0.0124824	0.00416081	53.369	0.4404	0.404	0.389	0.411133	0.0264321	0.00881068	6.42907	0.0004	0.0002	0.000333333	0.000311111	0.000101835	3.3945e-05	32.7327
R204	0.2038	0.1782	0.1682	0.1834	0.0183608	0.00612028	10.0114	0.0313	0.0218	0.00726667	0.0201222	0.0121042	0.00403473	60.1534	0.4887	0.3893	0.3852	0.421067	0.058608	0.019536	13.9189	0.000333333	0.0003	0.000333333	0.000322222	1.9245e-05	6.415e-06	5.97259
R115	0.2538	0.23655	0.2507	0.247017	0.00919597	0.00306532	3.72281	0.03668	0.0294	0.0147	0.0269267	0.0111968	0.00373226	41.5825	0.4601	0.3954	0.4182	0.424567	0.0328165	0.0109388	7.72941	0.0004	0.0005	0.0005	0.000466667	5.7735e-05	1.9245e-05	12.3718
R116	0.167975	0.19855	0.1446	0.170375	0.027055	0.00901832	15.8797	0.04585	0.0294	0.0147	0.0299833	0.0155832	0.0051944	51.9728	0.3805	0.5249	0.4183	0.441233	0.0748819	0.0249606	16.971	0.00025	0.0005	0.0005	0.000416667	0.000144338	4.81125e-05	34.641
R117	0.12946	0.19419	0.12765	0.150433	0.0379052	0.0126351	25.1973	0.01722	0.012915	0.0064575	0.0121975	0.00541701	0.00180567	44.4108	0.4236	0.4237	0.4233	0.423533	0.000208167	6.93889e-05	0.04915	0.0002	0.0002	0.0002	0.0002	0	0	0
R205	0.38066	0.3121	0.35918	0.350647	0.0350675	0.0116892	10.0008	0.05688	0.0484	0.00968	0.03832	0.0251628	0.00838759	65.6648	0.4756	0.4935	0.46	0.476367	0.0167632	0.00558772	3.51896	0.0006	0.0005	0.0006	0.000566667	5.7735e-05	1.9245e-05	10.1885
R206	0.248375	0.2276	0.303467	0.259814	0.0392055	0.0130685	15.0899	0.037125	0.023975	0.00799167	0.0230306	0.0145896	0.0048632	63.3489	0.4757	0.4471	0.4491	0.4573	0.0159662	0.00532207	3.49141	0.0005	0.000333333	0.0003	0.000377778	0.000107152	3.57172e-05	28.3637
R207	0.23752	0.154	0.16125	0.184257	0.0462696	0.0154232	25.1115	0.03476	0.015	0.0075	0.0190867	0.014082	0.004694	73.7792	0.4658	0.3103	0.3451	0.373733	0.0816086	0.0272029	21.8361	0.0004	0.0003	0.00035	0.00035	5e-05	1.66667e-05	14.2857
R118	0.0698	0.018	0.0125	0.240458	0.0316143	0.0105381	13.1475	0.0043	0.0077	0.0077	0.00656667	0.00196299	0.00065433	29.8933	0.1964	0.1369	0.1654	0.166233	0.0297588	0.00991958	17.9018	0.0002	0.0003	0.0003	0.000266667	5.7735e-05	1.9245e-05	21.6506
R119	0.14144	0.172975	0.17425	0.162888	0.0185857	0.00619525	11.4101	0.01646	0.021175	0.00529375	0.0143096	0.00815609	0.0027187	56.9974	0.3706	0.3899	0.3763	0.378933	0.00991581	0.00330527	2.61677	0.0002	0.00025	0.00025	0.00223333	2.88675e-05	9.6225e-06	1.29258
R208	0.0698	0.08725	0.130875	0.095975	0.0314584	0.0104861	32.7777	0.0047	0.005875	0.0029375	0.00450417	0.00147851	0.000492836	32.8254	0.2138	0.2639	0.2434	0.240367	0.0251874	0.00839579	10.4787	0.0002	0.0002	0.0002	0.0002	0	0	0
R209	0.372975	0.29708	0.28306	0.317705	0.0483758	0.0161253	15.2266	0.05825	0.04062	0.008124	0.0356647	0.0254277	0.00847592	71.2968	0.497	0.4351	0.4584	0.4635	0.0312636	0.0104212	6.7451	0.00075	0.0004	0.0004	0.000516667	0.000202073	6.73575e-05	39.1108
R120	0.0898	0.0814	0.0861	0.0857667	0.00420991	0.0014033	4.90856	0.0165	0.012	0.012	0.0135	0.00259808	0.000866025	19.245	0.5837	0.4707	0.2621	0.438833	0.163151	0.0543837	37.1784	0.0003	0.0002	0.0004	0.0003	0.0001	3.33333e-05	33.3333

## Sheet: AN3d
Identifier	CL (cm)							CSA(cm2)							CD(mm)							CV (cm3)
	Repeat 1	Repeat 2	Repeat 3	Average	SD	SE	CV	Repeat 1	Repeat 2	Repeat 3	Average	SD	SE	CV	Repeat 1	Repeat 2	Repeat 3	Average	SD	SE	CV	Repeat 1	Repeat 2	Repeat 3	Average	SD	SE	CV
R01	1.78578	1.25632	1.09114	1.37775	0.36289	0.120963	26.3394	0.07148	0.22916	0.20022	0.166953	0.083939	0.0279797	50.2769	0.5602	0.5806	0.5841	0.586367	0.0129075	0.0043025	2.20127	0.001	0.0034	0.003	0.00246667	0.00128582	0.000428607	52.1278
R02	0.79122	0.9879	0.8317	0.870273	0.103859	0.0346197	11.9341	0.1345	0.1616	0.1334	0.143167	0.0159732	0.0053244	11.1571	0.5411	0.5208	0.5105	0.502333	0.0155699	0.00518998	3.09953	0.0018	0.002	0.0018	0.00186667	0.00011547	3.849e-05	6.1859
R03	1.66417	1.73474	1.9169	1.77194	0.130408	0.0434692	7.35962	0.300167	0.3247	0.35272	0.325862	0.0262959	0.00876531	8.06965	0.5742	0.5958	0.5857	0.585233	0.0108076	0.00360252	1.84671	0.00433333	0.0048	0.0052	0.00477778	0.00043376	0.000144587	9.07871
R04	0.7777	0.658767	0.6844	0.706956	0.0625927	0.0208642	8.85384	0.1757	0.123567	0.1359	0.145056	0.0272459	0.00908197	18.7831	0.7192	0.597	0.6322	0.649467	0.0629032	0.0209677	9.68536	0.003	0.002	0.002	0.00233333	0.00057735	0.00019245	24.7436
R05	1.28653	1.5807	1.3417	1.40298	0.156364	0.0521214	11.1452	0.224133	0.3005	0.248	0.256917	0.0390678	0.0130226	15.2064	0.5545	0.6051	0.5883	0.582633	0.0257716	0.00859052	4.42329	0.003	0.005	0.00366667	0.00382222	0.00101835	0.00033945	26.6429
R06	1.4177	1.4108	1.5019	0.738182	0.0507222	0.0169074	6.87124	0.2647	0.249767	0.263	0.131877	0.00817532	0.00272511	6.19922	0.5943	0.5635	0.5574	0.571733	0.0197799	0.00659329	3.45963	0.004	0.00366667	0.004	0.000866667	0.00019245	6.415e-05	22.2058
R07	1.2045	1.21665	1.20713	1.20943	0.00639171	0.00213057	0.528491	0.21612	0.2132	0.1948	0.20804	0.0115588	0.00385292	5.55602	1.0806	0.8528	0.5844	0.547467	0.248377	0.0827922	45.3684	0.003	0.003	0.00266667	0.00288889	0.00019245	6.415e-05	6.66173
R08	1.61132	1.22	1.2488	1.36004	0.218091	0.0726969	16.0356	0.28222	0.218625	0.229625	0.24349	0.0339891	0.0113297	13.9591	1.4111	0.8745	0.9185	0.614733	0.297918	0.099306	48.4629	0.004	0.003	0.00325	0.00341667	0.000520416	0.000173472	15.2317
R09	0.94206	0.8692	0.5835	0.798253	0.189516	0.0631721	23.7414	0.16992	0.174767	0.1151	0.153262	0.0331382	0.0110461	21.6219	0.8496	0.5243	0.1151	0.496333	0.368048	0.122683	74.1533	0.0024	0.00266667	0.002	0.00235556	0.000335548	0.000111849	14.245
R10	1.1016	1.143	1.11085	1.11848	0.02173	0.00724332	1.94281	0.18484	0.20968	0.21055	0.20169	0.014599	0.00486634	7.23834	0.9242	1.0484	0.4211	0.604	0.332175	0.110725	54.9958	0.0024	0.003	0.003	0.0028	0.00034641	0.00011547	12.3718
R11	1.20585	1.14763	0.9241	1.09253	0.148739	0.0495796	13.6142	0.199575	0.188467	0.1548	0.180947	0.0233154	0.00777179	12.8852	0.7983	0.5654	0.1548	0.506167	0.325814	0.108605	64.3688	0.00275	0.00233333	0.002	0.00236111	0.000375771	0.000125257	15.915
R121	1.26113	1.19535	1.32902	1.26183	0.0668378	0.0222793	5.29687	0.206667	0.1983	0.24112	0.215362	0.0226958	0.00756525	10.5384	0.62	0.3966	1.2056	0.560833	0.417795	0.139265	74.4954	0.00266667	0.0025	0.0034	0.00285556	0.00047881	0.000159603	16.7677
R12	0.22582	0.18664	0.17916	0.197207	0.0250605	0.00835351	12.7077	0.0374	0.03352	0.0365	0.0358067	0.0020308	0.000676932	5.67156	0.187	0.1676	0.1825	0.6727	0.010154	0.00338466	1.50944	0.0004	0.0004	0.0006	0.00105556	0.00011547	3.849e-05	10.9393
R13	0.70468	0.599467	0.665933	0.656693	0.0532118	0.0177373	8.10299	0.13212	0.124	0.141633	0.132584	0.00882584	0.00294195	6.65677	0.6606	0.372	0.4249	0.6054	0.153646	0.0512154	25.3793	0.002	0.002	0.00233333	0.00211111	0.00019245	6.415e-05	9.11606
R122	1.39976	1.03683	1.1505	1.19569	0.18564	0.0618802	15.5257	0.24544	0.18245	0.1923	0.0382067	0.0338837	0.0112946	88.6853	1.2272	0.7298	0.7692	0.545033	0.276503	0.0921676	50.7314	0.0034	0.0025	0.0025	0.0028	0.000519615	0.000173205	18.5577
R14	1.04713	1.1138	0.7294	0.963444	0.205411	0.0684704	21.3205	0.180433	0.1947	0.1237	0.166278	0.0375571	0.012519	22.587	0.5413	0.5841	0.2474	0.4699	0.183292	0.0610974	39.0066	0.00233333	0.00266667	0.0015	0.00216667	0.000600925	0.000200308	27.735
R15	0.36652	0.353	0.39005	0.369857	0.018749	0.00624967	5.06927	0.05234	0.05866	0.05785	0.0562833	0.00343896	0.00114632	6.11008	0.2617	0.2933	0.1157	0.4336	0.094742	0.0315807	21.8501	0.0006	0.0008	0.0005	0.000633333	0.000152753	5.09175e-05	24.1188
R16	0.584625	0.589367	0.586367	0.586786	0.0023985	0.0007995	0.408752	0.099025	0.16885	0.10885	0.125575	0.0377978	0.0125993	30.0998	0.5392	0.608		0.5536	0.0486489	0.0162163	8.78774	0.00125	0.00125	0.00125	0.00125	0	0	0
R17	1.69568	1.66966	1.72938	1.69824	0.029942	0.00998068	1.76312	0.2771	0.29184	0.294983	0.287974	0.00954779	0.0031826	3.3155	0.5537	0.5283	0.5372	0.515167	0.0128881	0.00429604	2.50174	0.00416667	0.0036	0.004	0.00392222	0.00029123	9.70766e-05	7.42512
R18	1.34285	1.6432	1.78578	1.59061	0.2261	0.0753665	14.2146	0.2245	0.27098	0.3104	0.268627	0.0429983	0.0143328	16.0067	0.5322	0.5249	0.5533	0.531	0.0147482	0.00491607	2.77744	0.003	0.0036	0.0042	0.0036	0.0006	0.0002	16.6667
R19	0.72875	0.513675	0.72376	0.655395	0.122758	0.0409195	18.7305	0.11025	0.077125	0.1137	0.100358	0.0201945	0.00673149	20.1224	0.4815	0.4779	0.5001	0.486233	0.0119147	0.00397157	2.45041	0.00125	0.001	0.0014	0.00121667	0.000202073	6.73575e-05	16.6087
R20	1.17574	1.07818	1.22958	1.16117	0.0767449	0.0255816	6.60929	0.18288	0.16772	0.19244	0.181013	0.0124653	0.00415509	6.88638	0.4951	0.4952	0.4982	0.494233	0.00176163	0.000587209	0.356437	0.0022	0.002	0.0024	0.0022	0.0002	6.66667e-05	9.09091
R21	0.59566	0.6729	0.448	0.572187	0.114273	0.0380909	19.9712	0.10316	0.12226	0.0967	0.107373	0.0132907	0.00443023	12.378	0.5513	0.5784	0.6872	0.573633	0.0719267	0.0239756	12.5388	0.0014	0.0018	0.0015	0.00156667	0.000208167	6.93889e-05	13.2872
R22	0.66774	0.4307	0.412	0.50348	0.14256	0.0475201	28.315	0.11664	0.0749667	0.0795667	0.0903911	0.0228483	0.00761609	25.2771	0.556	0.5539	0.6146	0.529767	0.0344549	0.011485	6.5038	0.0016	0.001	0.00133333	0.00131111	0.000300617	0.000100206	22.9284
R23	0.847017	0.701	0.78616	0.778059	0.0733447	0.0244482	9.42662	0.13755	0.11424	0.12976	0.127183	0.0118667	0.00395556	9.33038	0.5169	0.5187	0.5254	0.494967	0.00447921	0.00149307	0.904952	0.00183333	0.0014	0.0018	0.00167778	0.000241139	8.03798e-05	14.3725
R123	0.75355	0.785333	0.7058	0.748228	0.0400329	0.0133443	5.35036	0.11855	0.118267	0.10682	0.114546	0.00669203	0.00223068	5.84224	0.5007	0.4794	0.4817	0.487267	0.0116903	0.00389677	2.39916	0.0015	0.0015	0.0012	0.0014	0.000173205	5.7735e-05	12.3718
R24	0.59248	0.663267	0.54154	0.599096	0.0611324	0.0203775	10.2041	0.09452	0.113167	0.1006	0.102762	0.00950952	0.00316984	9.25391	0.5078	0.5431	0.5914	0.519267	0.0419681	0.0139894	8.08219	0.0012	0.00166667	0.0014	0.00142222	0.000234126	7.80419e-05	16.462
R25	0.74185	0.51095	0.6359	0.629567	0.11558	0.0385267	18.3587	0.140075	0.0896	0.1173	0.115658	0.0252775	0.00842584	21.8553	0.601	0.5581	0.5872	0.5821	0.0219	0.0073	3.76224	0.002	0.00125	0.002	0.00175	0.000433013	0.000144338	24.7436
R26	1.18446	1.1291	1.05796	1.12384	0.0634138	0.0211379	5.6426	0.20274	0.18702	0.18228	0.19068	0.0107098	0.00356993	5.61663	0.5448	0.5273	0.5485	0.5402	0.0113239	0.00377462	2.09624	0.0028	0.0024	0.0024	0.00253333	0.00023094	7.698e-05	9.11606
R27	1.0539	1.11447	1.2177	0.9162	0.082821	0.027607	9.03962	0.17646	0.2006	0.1984	0.19182	0.0133476	0.00444918	6.95837	0.533	0.573	0.5186	0.541533	0.028186	0.00939535	5.20486	0.0024	0.003	0.0025	0.00263333	0.000321455	0.000107152	12.2072
R124	0.52064	0.46746	0.38265	0.456917	0.0695966	0.0231989	15.2318	0.0947	0.08812	0.07	0.0842733	0.0127914	0.0042638	15.1785	0.579	0.6	0.5822	0.587067	0.0113143	0.00377143	1.92726	0.0014	0.0014	0.001	0.00126667	0.00023094	7.698e-05	18.2321
R28	1.78882	1.65444	1.46748	1.63691	0.161386	0.0537955	9.85921	0.30305	0.29192	0.272925	0.289298	0.0152327	0.00507755	5.26538	0.5393	0.5616	0.592	0.5643	0.0264535	0.00881785	4.68785	0.00416667	0.004	0.004	0.00405556	9.6225e-05	3.2075e-05	2.37267
R125	0.74204	0.79968	0.6204	0.720707	0.0915241	0.030508	12.6992	0.11324	0.12232	0.089	0.108187	0.0172252	0.00574174	15.9217	0.4858	0.4869	0.4567	0.4624	0.0171273	0.00570909	3.70399	0.0014	0.0014	0.001	0.00126667	0.00023094	7.698e-05	18.2321
R29	0.845667	0.94682	0.730225	0.840904	0.108376	0.0361253	12.888	0.1437	0.15872	0.131775	0.144732	0.0135021	0.0045007	9.32905	0.5409	0.5336	0.5744	0.522967	0.0217569	0.0072523	4.16029	0.002	0.0022	0.002	0.00206667	0.00011547	3.849e-05	5.58726
R30	0.851967	0.66952	0.75726	0.759582	0.0912455	0.0304152	12.0126	0.161033	0.12274	0.1473	0.143691	0.0194001	0.00646669	13.5012	0.6016	0.5836	0.6192	0.591433	0.0178004	0.00593346	3.0097	0.0025	0.0018	0.0022	0.00216667	0.000351188	0.000117063	16.2087
R31	0.2108	0.245825	0.287775	0.248133	0.0385394	0.0128465	15.5317	0.03395	0.042425	0.03446	0.036945	0.00475267	0.00158422	12.8642	0.5126	0.5495	0.4764	0.620067	0.0365506	0.0121835	5.89462	0.0005	0.0005	0.0004	0.000466667	5.7735e-05	1.9245e-05	12.3718
R32	0.26594	0.21954	0.26644	0.25064	0.0269346	0.00897818	10.7463	0.04286	0.04024	0.04304	0.0420467	0.00156721	0.000522402	3.7273	0.5131	0.5833	0.5143	0.5058	0.0401881	0.013396	7.94544	0.0006	0.0006	0.0006	0.000466667	0	0	0
R33	0.52508	0.59984	0.309625	0.478182	0.150684	0.0502281	31.5119	0.08478	0.09944	0.048525	0.0775817	0.0262097	0.00873655	33.7833	0.5139	0.5277	0.4988	0.513467	0.0144549	0.00481829	2.81515	0.001	0.0014	0.0005	0.000966667	0.000450925	0.000150308	46.6474
R126	1.25066	1.13726	1.0938	1.16057	0.080987	0.0269957	6.97819	0.17654	0.17008	0.152767	0.166462	0.0122926	0.00409755	7.38464	0.4493	0.476	0.4446	0.456633	0.0169359	0.00564529	3.70885	0.002	0.002	0.00166667	0.00188889	0.00019245	6.415e-05	10.1885
R34	0.7702	0.543067	0.5187	0.610656	0.138706	0.0462352	22.7142	0.11428	0.089	0.0756	0.09296	0.0196417	0.00654724	21.1292	0.4723	0.5217	0.4641	0.486033	0.0311592	0.0103864	6.41091	0.0014	0.001	0.0012	0.0012	0.0002	6.66667e-05	16.6667
R127	1.27106	1.05663	1.3216	0.6633	0.140677	0.0468924	21.2087	0.1909	0.1635	0.19615	0.183517	0.0175326	0.00584419	9.55366	0.4781	0.4925	0.4724	0.462367	0.0103591	0.00345302	2.24044	0.0022	0.002	0.0025	0.00113333	0.000251661	8.3887e-05	22.2054
R35	1.1407	0.87255	0.75835	0.923867	0.196273	0.0654242	21.2447	0.1852	0.143	0.11365	0.147283	0.0359668	0.0119889	24.4201	0.5168	0.5217	0.4769	0.505133	0.0245732	0.00819107	4.8647	0.002	0.002	0.0015	0.00183333	0.000288675	9.6225e-05	15.7459
R36	0.76168	0.63204	0.58396	0.659227	0.0919263	0.0306421	13.9446	0.13036	0.1098	0.09992	0.11336	0.0155291	0.00517637	13.6989	0.5447	0.553	0.5447	0.5128	0.00479201	0.00159734	0.934479	0.0018	0.0016	0.0014	0.0016	0.0002	6.66667e-05	12.5
R37	1.36645	1.00442	1.0435	1.13812	0.198698	0.0662327	17.4584	0.27335	0.1781	0.18598	0.212477	0.0528649	0.0176216	24.8803	0.6368	0.5644	0.5673	0.5808	0.0409887	0.0136629	7.05728	0.0045	0.0025	0.0026	0.0032	0.00112694	0.000375648	35.217
R128	1.15737	1.4603	1.04972	1.22246	0.21289	0.0709633	17.4148	0.2055	0.27965	0.18394	0.22303	0.0502053	0.0167351	22.5106	0.5652	0.6095	0.5578	0.5775	0.0279587	0.00931957	4.84134	0.003	0.0045	0.0026	0.00336667	0.00100167	0.000333888	29.7524
R38	0.90542	0.68776	0.87134	0.821507	0.117075	0.0390249	14.2512	0.15498	0.11526	0.14106	0.1371	0.0201539	0.00671798	14.7002	0.5448	0.5334	0.5153	0.531167	0.0148763	0.00495876	2.80068	0.0022	0.0016	0.0018	0.00186667	0.000305505	0.000101835	16.3663
R39	0.56004	0.578417	0.4983	0.545586	0.0419687	0.0139896	7.69241	0.11422	0.108167	0.096625	0.106337	0.00893902	0.00297967	8.4063	0.6492	0.5952	0.6172	0.615667	0.0271539	0.00905129	4.41048	0.0018	0.00166667	0.0015	0.00165556	0.000150308	5.01028e-05	9.07903
R40	0.5915	0.6222	0.5131	0.5756	0.0562611	0.0187537	9.77434	0.1062	0.10456	0.0969	0.102553	0.00496412	0.00165471	4.84053	0.5715	0.5349	0.6012	0.535267	0.0332098	0.0110699	6.20434	0.0016	0.0014	0.001	0.00133333	0.000305505	0.000101835	22.9129
R129	0.75148	0.68905	0.755	0.731843	0.0371019	0.0123673	5.06965	0.13716	0.125025	0.12972	0.130635	0.00611903	0.00203968	4.68406	0.581	0.5776	0.5469	0.556133	0.0187832	0.00626108	3.37747	0.002	0.00175	0.0018	0.00185	0.000132288	4.40959e-05	7.15068
R130	1.10413	1.19082	1.12512	1.14002	0.0452245	0.0150748	3.96697	0.200733	0.2089	0.20048	0.203371	0.00478983	0.00159661	2.35522	0.5564	0.5129	0.532	0.533767	0.0218037	0.00726792	4.08488	0.003	0.003	0.0028	0.00293333	0.00011547	3.849e-05	3.93648
R41	0.7704	1.34753	1.31886	1.14559	0.325244	0.108415	28.3909	0.13465	0.217125	0.22044	0.190738	0.0486022	0.0162007	25.4811	0.5787	0.5584	0.5672	0.555867	0.0101799	0.00339329	1.83135	0.002	0.00275	0.003	0.00258333	0.000520416	0.000173472	20.1452
R42	1.33227	1.42916	1.36724	1.37622	0.0490672	0.0163557	3.56535	0.239167	0.24576	0.22894	0.237956	0.00847515	0.00282505	3.56165	0.5714	0.5474	0.533	0.5506	0.019399	0.00646632	3.52324	0.00333333	0.0034	0.003	0.00324444	0.000214303	7.14345e-05	6.60524
R131	0.2623	0.209267	0.20092	0.224162	0.0332909	0.011097	14.8513	0.04028	0.0333667	0.03324	0.0356289	0.00402848	0.00134283	11.3068	0.4889	0.5074	0.5266	0.51	0.0188511	0.00628369	3.69629	0.0004	0.000333333	0.0004	0.000377778	3.849e-05	1.283e-05	10.1885
R132	0.266075	0.244525	0.284467	0.265022	0.0199916	0.00666388	7.54338	0.03625	0.036075	0.0396	0.0373083	0.00198657	0.00066219	5.32473	0.4338	0.4696	0.4432	0.448867	0.0185605	0.00618684	4.13498	0.0005	0.0005	0.000333333	0.000444444	9.6225e-05	3.2075e-05	21.6506
R43	0.2527	0.23665	0.242233	0.243861	0.00814788	0.00271596	3.34119	0.0282	0.03245	0.0369	0.0325167	0.00435038	0.00145013	13.3789	0.3558	0.4362	0.485	0.449833	0.0652409	0.021747	14.5033	0.00048	0.0005	0.0005	0.000493333	1.1547e-05	3.849e-06	2.34061
R133	0.61026	0.63352	0.873563	0.705781	0.145768	0.0485893	20.6534	0.12308	0.10874	0.149062	0.126961	0.0204395	0.00681315	16.099	0.642	0.5464	0.5432	0.575733	0.0561413	0.0187138	9.75126	0.002	0.0014	0.002	0.0018	0.00034641	0.00011547	19.245
R44	0.67768	0.47674	0.67866	0.611027	0.116297	0.0387656	19.033	0.1157	0.07848	0.1097	0.101293	0.0199834	0.00666113	19.7282	0.5435	0.5241	0.5145	0.527367	0.0147734	0.00492447	2.80135	0.0016	0.001	0.0014	0.00133333	0.000305505	0.000101835	22.9129
R45	1.2158	1.30213	1.28495	1.26763	0.0456991	0.015233	3.60509	0.2829	0.286333	0.2706	0.279944	0.0082726	0.00275753	2.95509	0.6807	0.7	0.6703	0.683667	0.0150706	0.00502354	2.20438	0.00525	0.005	0.0045	0.00491667	0.000381881	0.000127294	7.76708
R134	0.12415	0.0922	0.09605	0.132261	0.0174415	0.00581383	13.1872	0.01345	0.01442	0.012975	0.013615	0.000736495	0.000245498	5.40944	0.3443	0.4977	0.4303	0.433967	0.0768877	0.0256292	17.7174	0.000205	0.0002	0.00025	0.000218333	2.75379e-05	9.17928e-06	12.6128
R135	0.78456	0.68244	0.775	0.747333	0.0564022	0.0188007	7.54713	0.13246	0.11332	0.138675	0.128152	0.0132152	0.00440505	10.3121	0.5374	0.5286	0.5696	0.526733	0.0215843	0.00719475	4.09776	0.0018	0.0014	0.002	0.00173333	0.000305505	0.000101835	17.6253
R46	0.232625	0.2665	0.34904	0.282722	0.0598788	0.0199596	21.1794	0.039925	0.0435	0.06372	0.0490483	0.0128312	0.00427705	26.1602	0.5464	0.519	0.5811	0.615267	0.0311214	0.0103738	5.0582	0.0005	0.001	0.001	0.000833333	0.000288675	9.6225e-05	34.641
R47	0.274133	0.27586	0.3265	0.23045	0.029748	0.009916	12.9086	0.0606	0.05464	0.066625	0.0470689	0.00599253	0.00199751	12.7314	0.7036	0.6306	0.6496	0.650267	0.0378726	0.0126242	5.82416	0.001	0.0008	0.001	0.000933333	0.00011547	3.849e-05	12.3718
R48	0.2383	0.24385	0.206525	0.229558	0.0201395	0.00671318	8.77317	0.03575	0.032	0.027275	0.031675	0.00424684	0.00141561	13.4075	0.4775	0.4175	0.4203	0.475533	0.0338617	0.0112872	7.12078	0.0004	0.0005	0.00025	0.000583333	0.000125831	4.19435e-05	21.571
R49	0.41115	0.29815	0.19445	0.30125	0.108383	0.0361278	35.9778	0.07425	0.05215	0.0323	0.0529	0.0209851	0.00699502	39.6693	0.5747	0.5565	0.5288	0.553333	0.0231133	0.00770442	4.1771	0.001	0.0005	0.0005	0.000666667	0.000288675	9.6225e-05	43.3013
R50	0.431575	0.49968	0.464967	0.465407	0.0340546	0.0113515	7.31717	0.0782	0.10094	0.0908833	0.0900078	0.0113953	0.00379842	12.6603	0.5767	0.643	0.6222	0.613967	0.0339082	0.0113027	5.5228	0.00125	0.0016	0.00133333	0.00139444	0.000182828	6.09425e-05	13.1111
R51	0.641767	0.7142	0.84785	0.734606	0.104546	0.0348487	14.2316	0.134867	0.14405	0.16665	0.148522	0.0163568	0.00545227	11.013	0.6689	0.6419	0.6256	0.616767	0.0218692	0.00728974	3.54579	0.00233333	0.0025	0.00166667	0.00216667	0.000440959	0.000146986	20.3519
R52	0.56855	0.680175	0.526133	0.494708	0.0795698	0.0265233	16.0842	0.1109	0.130625	0.0896333	0.0929244	0.0205007	0.00683355	22.0616	0.6209	0.6113	0.5423	0.5603	0.042878	0.0142927	7.65268	0.0015	0.002	0.00133333	0.00157778	0.000346944	0.000115648	21.9894
R53	0.3677	0.49992	0.5725	0.48004	0.103837	0.0346124	21.631	0.068725	0.09614	0.0987	0.087855	0.0166164	0.00553881	18.9135	0.5949	0.6122	0.5486	0.585233	0.0328835	0.0109612	5.61887	0.001	0.0014	0.001	0.001	0.00023094	7.698e-05	23.094
R54	1.08235	1.0538	1.01348	1.04988	0.0346022	0.0115341	3.29584	0.2203	0.20934	0.20744	0.21236	0.00694156	0.00231385	3.26877	0.6479	0.6323	0.6515	0.6285	0.0102059	0.00340196	1.62385	0.0035	0.0034	0.0034	0.00343333	5.7735e-05	1.9245e-05	1.6816
R56	1.402	1.31113	1.2041	1.26617	0.09906	0.03302	7.82357	0.2572	0.2487	0.2179	0.235987	0.0206776	0.00689253	8.76219	0.5838	0.6038	0.576	0.587867	0.0143392	0.00477974	2.4392	0.004	0.00366667	0.003	0.00355556	0.000509175	0.000169725	14.3205
R57	1.0141	1.09377	1.0725	1.05305	0.0412539	0.0137513	3.91757	0.18622	0.205475	0.203533	0.195293	0.0106009	0.00353364	5.4282	0.5845	0.598	0.604	0.589733	0.00998749	0.00332916	1.69356	0.0028	0.003	0.003	0.00286667	0.00011547	3.849e-05	4.02803
R136	0.3496	0.3582	0.2409	0.316233	0.0653821	0.021794	20.6753	0.06732	0.06794	0.04175	0.0590033	0.014945	0.00498168	25.3291	0.6129	0.6038	0.5515	0.577967	0.0331362	0.0110454	5.73324	0.001	0.001	0.0005	0.000833333	0.000288675	9.6225e-05	34.641
R58	0.4434	0.430833	0.35175	0.408661	0.0496854	0.0165618	12.1581	0.07985	0.0715333	0.0593	0.0702278	0.010337	0.00344567	14.7193	0.5734	0.5285	0.5365	0.538333	0.02395	0.00798334	4.44892	0.001	0.001	0.001	0.001	0	0	0
R137	0.481	0.402067	0.4809	0.454656	0.0455433	0.0151811	10.0171	0.094	0.0779333	0.0935	0.0884778	0.00913518	0.00304506	10.3248	0.622	0.6171	0.6188	0.604633	0.00248797	0.000829324	0.411484	0.0015	0.00133333	0.001	0.00127778	0.000254588	8.48625e-05	19.9242
R138	0.34736	0.44388	0.362175	0.384472	0.0519796	0.0173265	13.5198	0.06422	0.07258	0.0611	0.0659667	0.00593597	0.00197866	8.99844	0.5885	0.5205	0.5369	0.548633	0.035486	0.0118287	6.46806	0.001	0.001	0.00075	0.000916667	0.000144338	4.81125e-05	15.7459
R59	0.4983	0.55434	0.514083	0.522241	0.0288969	0.00963231	5.53325	0.0906667	0.10488	0.0969333	0.0974933	0.0071232	0.0023744	7.30634	0.5791	0.6023	0.6002	0.593867	0.0128313	0.00427711	2.16064	0.00133333	0.0016	0.0015	0.00147778	0.000134715	4.4905e-05	9.11606
R60	0.483	0.30765	0.3231	0.37125	0.0970862	0.0323621	26.1512	0.091575	0.0611	0.0581	0.0702583	0.0185216	0.00617387	26.3622	0.6036	0.6324	0.5729	0.602967	0.0297551	0.00991835	4.93478	0.0015	0.001	0.001	0.00116667	0.000288675	9.6225e-05	24.7436
R61	0.86365	0.9326	0.95392	0.916723	0.0471828	0.0157276	5.1469	0.17555	0.2189	0.1835	0.19265	0.0230781	0.00769269	11.9793	0.647	0.7471	0.6123	0.621233	0.0699942	0.0233314	11.267	0.00275	0.004	0.0028	0.00318333	0.000707696	0.000235899	22.2313
R62	0.31695	0.338467	0.28645	0.296669	0.0261373	0.00871243	8.81024	0.05675	0.0734333	0.0409	0.0522694	0.0162684	0.00542282	31.1242	0.5699	0.6906	0.4546	0.569233	0.11801	0.0393368	20.7314	0.001	0.00133333	0.0005	0.00183333	0.000419435	0.000139812	22.8783
R139	0.6372	0.94175	0.93254	0.837163	0.173235	0.0577448	20.693	0.1223	0.172525	0.16642	0.153748	0.0274056	0.00913519	17.825	0.6109	0.5832	0.5681	0.574833	0.0217069	0.00723564	3.77621	0.002	0.0025	0.0024	0.0023	0.000264575	8.81917e-05	11.5033
R63	0.8035	0.7414	0.69465	0.746517	0.0546051	0.0182017	7.31465	0.16825	0.1486	0.139525	0.149956	0.0146833	0.00489445	9.7918	0.6666	0.638	0.6394	0.5994	0.0161233	0.00537443	2.6899	0.0025	0.002	0.00225	0.00206667	0.00025	8.33333e-05	12.0968
R140	0.2056	0.231433	0.219	0.218678	0.0129197	0.00430656	5.90809	0.03415	0.0455333	0.0414	0.0403611	0.00576234	0.00192078	14.277	0.5285	0.626	0.6022	0.586533	0.0508337	0.0169446	8.6668	0.0005	0.000666667	0.001	0.000722222	0.000254588	8.48625e-05	35.2506
R64	0.17265	0.1268	0.198125	0.163304	0.0361443	0.0120481	22.1331	0.02235	0.0225	0.0348333	0.0265611	0.00716435	0.00238812	26.9731	0.4122	0.5659	0.5597	0.551133	0.0870042	0.0290014	15.7864	0.000265	0.00042	0.0005	0.000395	0.000119478	3.9826e-05	30.2476
R65	0.557725	0.5769	0.52302	0.0558	0.0273105	0.00910349	48.9435	0.099375	0.1684	0.10028	0.122685	0.0395929	0.0131976	32.272	0.5672	0.6111	0.6103	0.5962	0.0251179	0.00837264	4.213	0.0015	0.003	0.0016	0.00203333	0.00083865	0.00027955	41.2451
R66	0.222	0.2415	0.20798	0.223827	0.0168345	0.0056115	7.52122	0.0413333	0.0538	0.03864	0.0445911	0.00808803	0.00269601	18.1382	0.5927	0.7096	0.5913	0.6312	0.0679	0.0226333	10.7573	0.000666667	0.001	0.0006	0.000755556	0.000214303	7.14345e-05	28.3637
R67	1.13862	1.44683	1.11875	1.23473	0.183952	0.0613172	14.8981	0.2089	0.311167	0.201125	0.240397	0.0614113	0.0204704	25.5458	0.584	0.6847	0.5723	0.553267	0.0617942	0.0205981	11.169	0.003	0.005	0.003	0.00366667	0.0011547	0.0003849	31.4918
R141	0.328867	0.35855	0.31215	0.333189	0.0235	0.00783334	7.05306	0.0456	0.05895	0.04582	0.0501233	0.00764491	0.0025483	15.2522	0.4414	0.5235	0.4672	0.467833	0.0419836	0.0139945	8.97405	0.000666667	0.001	0.0005	0.000722222	0.000254588	8.48625e-05	35.2506
R142	1.34683	1.33787	1.2701	1.31827	0.0419557	0.0139852	3.18264	0.20535	0.20955	0.187433	0.200778	0.0117459	0.00391529	5.85019	0.4853	0.4986	0.4698	0.498433	0.014414	0.00480467	2.89186	0.0025	0.0025	0.00233333	0.00244444	9.6225e-05	3.2075e-05	3.93648
R143	1.2801	1.24	0.96165	1.16058	0.173444	0.0578147	14.9446	0.19248	0.185733	0.12805	0.168754	0.0354121	0.011804	20.9844	0.4786	0.4768	0.4239	0.486767	0.0310745	0.0103582	6.38386	0.0024	0.00216667	0.0015	0.00202222	0.000467063	0.000155688	23.0965
R144	1.43137	1.24915	0.9762	1.19543	0.229086	0.0763619	19.1635	0.223433	0.190525	0.1502	0.188053	0.0366792	0.0122264	19.5047	0.4969	0.4855	0.4899	0.490767	0.0057492	0.0019164	1.17147	0.00283333	0.00225	0.002	0.00236111	0.000427633	0.000142544	18.1115
R68	0.30021	0.31288	0.22622	0.27977	0.0468063	0.0156021	16.7303	0.045	0.04194	0.04542	0.04412	0.00189958	0.000633193	4.30548	0.4771	0.4266	0.6392	0.5143	0.111075	0.0370249	21.5972	0.0005	0.0004	0.0008	0.000566667	0.000208167	6.93889e-05	36.7353
R145	1.01296	1.42965	1.2276	1.2234	0.208377	0.0694589	17.0325	0.15422	0.2197	0.2071	0.193673	0.0347435	0.0115812	17.9393	0.4846	0.4892	0.537	0.5036	0.0290165	0.00967218	5.76182	0.0018	0.0025	0.003	0.00243333	0.000602771	0.000200924	24.7714
R69	1.00092	1.02855	1.13983	0.955822	0.0735349	0.0245116	7.69337	0.15444	0.1541	0.176533	0.151617	0.0128549	0.00428496	8.47853	0.4912	0.4769	0.493	0.487033	0.00882175	0.00294058	1.81132	0.0018	0.00183333	0.00233333	0.00191667	0.000298763	9.95876e-05	15.5876
R146	1.06642	1.00638	1.2875	1.1201	0.148048	0.0493494	13.2174	0.14672	0.14408	0.1621	0.150967	0.00973169	0.0032439	6.44625	0.4379	0.4557	0.4009	0.4315	0.027955	0.00931832	6.47855	0.0016	0.0016	0.002	0.00173333	0.00023094	7.698e-05	13.3235
R70	0.41042	0.42242	0.3698	0.40088	0.0275767	0.00919224	6.87904	0.07304	0.0794	0.0634	0.0719467	0.00805584	0.00268528	11.197	0.5665	0.5983	0.5457	0.522667	0.026491	0.00883033	5.06843	0.001	0.0012	0.001	0.00106667	0.00011547	3.849e-05	10.8253
R147	1.23002	1.15175	1.17342	1.18507	0.0404124	0.0134708	3.41015	0.2139	0.19125	0.194375	0.199842	0.0122747	0.00409158	6.14223	0.5536	0.5286	0.5273	0.5365	0.0148233	0.0049411	2.76296	0.003	0.0025	0.0025	0.00266667	0.000288675	9.6225e-05	10.8253
R71	0.82145	0.80205	0.5801	0.734533	0.134094	0.0446982	18.2557	0.1293	0.128	0.083	0.113433	0.0263641	0.00878802	23.2419	0.501	0.508	0.4553	0.4881	0.0286204	0.00954015	5.86364	0.0015	0.0015	0.001	0.00133333	0.000288675	9.6225e-05	21.6506
R148	0.618671	0.4366	0.5653	0.54019	0.0935968	0.0311989	17.3266	0.108514	0.0684	0.1127	0.0965381	0.024458	0.00815267	25.3351	0.5583	0.4986	0.6348	0.562033	0.0682725	0.0227575	12.1474	0.00157143	0.001	0.002	0.00152381	0.000501698	0.000167233	32.9239
R149	1.20477	1.5679	1.3995	1.39072	0.181723	0.0605744	13.0668	0.183557	0.2303	0.1926	0.202152	0.0247923	0.00826411	12.2642	0.485	0.4676	0.4382	0.492433	0.023655	0.00788501	4.8037	0.00228571	0.003	0.003	0.0027619	0.000412393	0.000137464	14.9315
R150	0.20236	0.2073	0.20625	0.205303	0.00260251	0.000867502	1.26764	0.02658	0.0328	0.02754	0.0289733	0.00334857	0.00111619	11.5574	0.418	0.5038	0.425	0.448933	0.0476447	0.0158816	10.6129	0.0002	0.0005	0.0003	0.000433333	0.000152753	5.09175e-05	35.2506
R151	1.06883	1.11503	0.7649	0.982922	0.190221	0.0634069	19.3526	0.187417	0.190783	0.1305	0.169567	0.0338746	0.0112915	19.9771	0.5582	0.5446	0.543	0.5486	0.00835225	0.00278408	1.52247	0.00266667	0.00266667	0.002	0.00244444	0.0003849	0.0001283	15.7459
R152	0.37665	0.3708	0.34905	0.3655	0.0145433	0.00484777	3.97901	0.0527	0.0519667	0.0466	0.0504222	0.00333039	0.00111013	6.605	0.4454	0.446	0.4251	0.438833	0.0118972	0.00396573	2.7111	0.0005	0.0005	0.0005	0.0005	0	0	0
R72	1.4497	1.23598	1.24507	1.31025	0.12085	0.0402835	9.22344	0.25155	0.201233	0.196625	0.216469	0.0304679	0.010156	14.0749	0.5523	0.5182	0.5027	0.5244	0.0253746	0.0084582	4.83879	0.0035	0.00266667	0.0025	0.00288889	0.000535758	0.000178586	18.5455
R153	1.0601	1.10695	1.08302	1.08336	0.0234268	0.00780893	2.16242	0.154767	0.1619	0.16355	0.160072	0.00466822	0.00155607	2.91632	0.4647	0.4655	0.4807	0.4703	0.00901554	0.00300518	1.91698	0.00166667	0.002	0.002	0.00188889	0.00019245	6.415e-05	10.1885
R154	0.8878	0.902212	0.78915	0.859721	0.0615395	0.0205132	7.15808	0.13035	0.139013	0.1214	0.130254	0.00880664	0.00293555	6.76112	0.4674	0.4905	0.4897	0.4767	0.013112	0.00437065	2.75057	0.0015	0.00175	0.0015	0.00158333	0.000144338	4.81125e-05	9.11606
R73	0.59635	0.87496	0.853767	0.775026	0.1551	0.0517	20.0122	0.09475	0.13428	0.134333	0.121121	0.0228381	0.00761269	18.8556	0.5058	0.4885	0.5008	0.4855	0.008903	0.00296767	1.83378	0.001	0.0016	0.00166667	0.00142222	0.000367171	0.00012239	25.8167
R74	0.50348	0.57792	0.493267	0.524889	0.0462093	0.0154031	8.80364	0.07246	0.07452	0.0717333	0.0729044	0.00144552	0.00048184	1.98276	0.4581	0.4104	0.463	0.443833	0.0290576	0.00968586	6.54696	0.0008	0.0008	0.000666667	0.000755556	7.698e-05	2.566e-05	10.1885
R75	0.69535	0.8183	0.88825	0.800633	0.097656	0.032552	12.1973	0.1154	0.13056	0.1425	0.129487	0.0135818	0.00452728	10.489	0.5283	0.5078	0.5107	0.522033	0.0110937	0.0036979	2.12509	0.0015	0.0016	0.002	0.0017	0.000264575	8.81917e-05	15.5632
R155	0.277675	0.34748	0.287425	0.304193	0.037803	0.012601	12.4273	0.043175	0.04854	0.042825	0.0448467	0.0032033	0.00106777	7.14279	0.4948	0.4447	0.4742	0.471233	0.0251814	0.0083938	5.34372	0.0005	0.0006	0.0005	0.000533333	5.7735e-05	1.9245e-05	10.8253
R76	0.1902	0.2916	0.22359	0.23513	0.0516756	0.0172252	21.9775	0.0276	0.0423	0.03071	0.0335367	0.00774694	0.00258231	23.0999	0.4617	0.4619	0.4371	0.4612	0.0142609	0.00475363	3.09213	0.0004	0.0005	0.0003	0.0004	0.0001	3.33333e-05	25
R156	0.478825	0.46308	0.4542	0.465368	0.012471	0.00415699	2.67981	0.06355	0.06076	0.0608	0.0617033	0.00159939	0.000533128	2.59206	0.4225	0.4176	0.4261	0.432667	0.00426654	0.00142218	0.986102	0.00075	0.0006	0.00075	0.0007	8.66025e-05	2.88675e-05	12.3718
R157	1.31515	1.4109	1.28533	1.33713	0.0656083	0.0218694	4.90667	0.1957	0.2104	0.1891	0.1984	0.0109037	0.00363456	5.4958	0.4737	0.4747	0.4683	0.4906	0.00344287	0.00114762	0.701767	0.0025	0.002	0.00225	0.00225	0.00025	8.33333e-05	11.1111
R77	0.3848	0.34388	0.450767	0.393149	0.0539302	0.0179767	13.7175	0.058925	0.05454	0.0659	0.0597883	0.005729	0.00190967	9.58213	0.4875	0.5049	0.4654	0.508467	0.0197965	0.00659885	3.89338	0.00075	0.0006	0.000666667	0.000672222	7.51542e-05	2.50514e-05	11.18
R158	0.34085	0.2041	0.21501	0.25332	0.0759992	0.0253331	30.0013	0.050025	0.0262	0.03026	0.035495	0.012746	0.00424868	35.9094	0.4673	0.4089	0.448	0.491467	0.0297542	0.00991805	6.05416	0.0005	0.0004	0.0003	0.0004	0.0001	3.33333e-05	25
R159	0.77706	0.6026	0.50515	0.62827	0.137761	0.0459202	21.927	0.12366	0.09772	0.08195	0.10111	0.0210606	0.00702021	20.8294	0.5066	0.5162	0.5164	0.513067	0.00560119	0.00186706	1.09171	0.0016	0.0012	0.001	0.00126667	0.000305505	0.000101835	24.1188
R160	1.49155	1.1475	1.16568	1.26824	0.193602	0.064534	15.2653	0.20805	0.1558	0.170183	0.178011	0.0269902	0.00899674	15.1621	0.444	0.4322	0.4647	0.492533	0.0164518	0.00548395	3.34025	0.0025	0.0015	0.002	0.002	0.0005	0.000166667	25
R78	0.37835	0.41442	0.287525	0.360098	0.0653868	0.0217956	18.158	0.047025	0.06322	0.039275	0.04984	0.0122182	0.00407273	24.5148	0.3957	0.4855	0.4347	0.438633	0.045029	0.0150097	10.2658	0.0005	0.0008	0.0005	0.0006	0.000173205	5.7735e-05	28.8675
R161	0.30847	0.28252	0.35884	0.31661	0.0388057	0.0129352	12.2566	0.04858	0.0417	0.05726	0.04918	0.00779733	0.00259911	15.8547	0.5013	0.4699	0.5079	0.503067	0.020304	0.00676801	4.03605	0.0006	0.0004	0.0008	0.0006	0.0002	6.66667e-05	33.3333
R79	0.63494	0.57194	0.50178	0.569553	0.0666121	0.022204	11.6955	0.09812	0.0901	0.07594	0.0880533	0.0112307	0.00374358	12.7545	0.4919	0.5014	0.4817	0.491667	0.00985207	0.00328402	2.00381	0.0012	0.0012	0.001	0.00113333	0.00011547	3.849e-05	10.1885
R162	0.43422	0.47235	0.360725	0.422432	0.0567385	0.0189128	13.4314	0.05818	0.07395	0.05145	0.0611933	0.0115487	0.00384957	18.8725	0.4264	0.4983	0.4541	0.492267	0.0362642	0.0120881	7.36677	0.0006	0.001	0.0005	0.0007	0.000264575	8.81917e-05	37.7964
R163	1.21728	1.0889	1.07452	1.1269	0.0786009	0.0262003	6.97497	0.20572	0.1692	0.18992	0.18828	0.0183152	0.00610505	9.72761	0.5379	0.4946	0.5626	0.5317	0.0344214	0.0114738	6.47383	0.0028	0.002	0.0026	0.00246667	0.000416333	0.000138778	16.8784
R164	1.51344	1.58736	1.69106	1.59729	0.0892251	0.0297417	5.58604	0.224	0.22794	0.25052	0.234153	0.0143102	0.00477007	6.11146	0.4711	0.4571	0.4715	0.466567	0.00820081	0.0027336	1.75769	0.0026	0.0026	0.003	0.00273333	0.00023094	7.698e-05	8.44903
R80	1.34848	1.49714	1.43057	1.4254	0.0744634	0.0248211	5.22403	0.20465	0.23404	0.2339	0.224197	0.0169281	0.00564268	7.55054	0.4831	0.4976	0.5205	0.5004	0.0188566	0.00628552	3.7683	0.0025	0.003	0.003	0.00283333	0.000288675	9.6225e-05	10.1885
R165	1.0949	1.26516	1.107	1.15569	0.0949995	0.0316665	8.22018	0.1703	0.19548	0.1566	0.174127	0.0197204	0.00657348	11.3253	0.4951	0.4918	0.4502	0.479033	0.0250249	0.00834162	5.22403	0.002	0.0024	0.002	0.00213333	0.00023094	7.698e-05	10.8253
R81	0.48668	0.304533	0.57166	0.454291	0.136477	0.0454923	30.0417	0.07102	0.0402667	0.08844	0.0665756	0.0243923	0.00813075	36.6385	0.4645	0.421	0.4925	0.459333	0.0360289	0.0120096	7.84374	0.0008	0.000333333	0.001	0.000711111	0.000342107	0.000114036	48.1088
R166	0.420267	0.48312	0.4682	0.457196	0.0328399	0.0109466	7.1829	0.0675667	0.06962	0.0671	0.0680956	0.00134067	0.00044689	1.96881	0.5117	0.4587	0.4562	0.475533	0.0313462	0.0104487	6.5918	0.001	0.0008	0.00075	0.00085	0.000132288	4.40959e-05	15.5632
R167	0.35402	0.40826	0.34078	0.331473	0.0357557	0.0119186	10.7869	0.05108	0.0585	0.0475	0.0469017	0.0056106	0.0018702	11.9625	0.4592	0.4561	0.4437	0.453	0.00820183	0.00273394	1.81056	0.0006	0.0006	0.0006	0.0006	0	0	0
R82	0.34044	0.4178	0.26026	0.3395	0.0787742	0.0262581	23.203	0.04682	0.0587	0.03748	0.0476667	0.0106353	0.0035451	22.3118	0.4378	0.4469	0.4583	0.447667	0.0102715	0.00342383	2.29445	0.0006	0.001	0.0004	0.000666667	0.000305505	0.000101835	45.8258
R83	0.970633	0.92625	1.0612	0.986028	0.0687795	0.0229265	6.97541	0.142467	0.1356	0.172	0.150022	0.0193405	0.00644683	12.8918	0.4672	0.466	0.5159	0.483033	0.0284697	0.0094899	5.89394	0.00166667	0.0015	0.00225	0.00180556	0.000393818	0.000131273	21.8115
R84	0.24754	0.2306	0.33272	0.270287	0.0547283	0.0182428	20.2482	0.03714	0.03778	0.04814	0.04102	0.0061744	0.00205813	15.0522	0.4776	0.5214	0.4605	0.487833	0.0314103	0.0104701	6.43875	0.0004	0.0004	0.0006	0.000466667	0.00011547	3.849e-05	24.7436
R168	0.30002	0.31924	0.358583	0.325948	0.0298523	0.00995078	9.15862	0.04498	0.04892	0.0538333	0.0492444	0.00443558	0.00147853	9.00726	0.4771	0.4878	0.4779	0.480933	0.00596015	0.00198672	1.23929	0.0006	0.0006	0.000666667	0.000622222	3.849e-05	1.283e-05	6.1859
R169	0.31965	0.33845	0.263775	0.307292	0.0388412	0.0129471	12.6398	0.05005	0.051275	0.05195	0.0510917	0.000963176	0.000321059	1.88519	0.4984	0.4822	0.6268	0.5358	0.0792235	0.0264078	14.786	0.0006	0.0005	0.00075	0.000616667	0.000125831	4.19435e-05	20.405
R85	0.21012	0.289067	0.246	0.248396	0.0395278	0.0131759	15.9133	0.02949	0.0362	0.0424	0.03603	0.00645668	0.00215223	17.9203	0.4468	0.3985	0.5486	0.464633	0.0766226	0.0255409	16.491	0.0003	0.000333333	0.000666667	0.000433333	0.000202759	6.75863e-05	46.7905
R86	1.33435	1.48346	1.54263	1.45348	0.107329	0.0357764	7.38428	0.2042	0.26674	0.25095	0.23798	0.0325221	0.0108407	13.6659	0.4871	0.5723	0.5178	0.504367	0.0431505	0.0143835	8.55538	0.0025	0.0038	0.00316667	0.003	0.000650071	0.00021669	21.669
R170	0.526567	0.6204	0.574525	0.573831	0.0469205	0.0156402	8.17672	0.0822	0.09286	0.085	0.0866867	0.00552653	0.00184218	6.37529	0.497	0.4764	0.4709	0.481433	0.0137588	0.00458625	2.85787	0.001	0.0012	0.001	0.00106667	0.00011547	3.849e-05	10.8253
R171	0.297275	0.233467	0.2485	0.259747	0.0333579	0.0111193	12.8425	0.04425	0.0359667	0.0422	0.0408056	0.00431413	0.00143804	10.5724	0.4737	0.4905	0.5403	0.5015	0.0346358	0.0115453	6.90644	0.0005	0.000333333	0.001	0.000611111	0.000346944	0.000115648	56.7727
R172	0.79292	0.668467	0.68712	0.716169	0.0671196	0.0223732	9.37203	0.1318	0.1182	0.12064	0.123547	0.00725097	0.00241699	5.86901	0.5291	0.5628	0.5589	0.550267	0.0184343	0.00614477	3.35007	0.0018	0.00166667	0.0016	0.00168889	0.000101835	3.3945e-05	6.0297
R173	0.62362	0.67245	0.6663	0.654123	0.026595	0.00886501	4.06575	0.09392	0.10605	0.10645	0.10214	0.00712154	0.00237385	6.97233	0.4794	0.5019	0.5086	0.4916	0.0152959	0.00509862	3.11144	0.0012	0.0015	0.0015	0.0014	0.000173205	5.7735e-05	12.3718
R87	1.21437	0.9653	1.2046	0.82634	0.141066	0.0470221	17.0712	0.199	0.163	0.2007	0.135533	0.0212923	0.00709744	15.71	0.5216	0.5376	0.5303	0.522733	0.0080102	0.00267007	1.53237	0.0025	0.002	0.00266667	0.0018	0.000346944	0.000115648	19.2747
R88	0.2832	0.2879	0.2472	0.272767	0.0222657	0.00742191	8.16293	0.05265	0.05232	0.05395	0.0529733	0.000861762	0.000287254	1.62678	0.5916	0.5784	0.6948	0.603567	0.0637357	0.0212452	10.5598	0.001	0.0008	0.001	0.000933333	0.00011547	3.849e-05	12.3718
R89	0.2381	0.232233	0.214525	0.228286	0.0122732	0.00409105	5.37622	0.039325	0.0338833	0.036125	0.0364444	0.00273486	0.000911621	7.50419	0.5258	0.4644	0.5362	0.5088	0.0388015	0.0129338	7.62609	0.0005	0.000333333	0.0005	0.000444444	9.6225e-05	3.2075e-05	21.6506
R174	0.25305	0.202233	0.22368	0.226321	0.0255111	0.00850369	11.2721	0.03898	0.0286333	0.03142	0.0330111	0.0053537	0.00178457	16.2179	0.4903	0.4506	0.4471	0.462667	0.0239951	0.00799836	5.18625	0.0005	0.000333333	0.0004	0.000411111	8.3887e-05	2.79623e-05	20.405
R175	0.63648	0.5347	0.674275	0.615152	0.0721905	0.0240635	11.7354	0.11802	0.0978667	0.1298	0.115229	0.0161486	0.00538287	14.0144	0.5902	0.5827	0.6128	0.595233	0.0156685	0.00522285	2.63234	0.0018	0.00133333	0.002	0.00171111	0.000342107	0.000114036	19.9933
R90	1.328	1.1383	1.01916	1.16182	0.155758	0.0519192	13.4063	0.2044	0.1791	0.16722	0.183573	0.0189894	0.00632979	10.3443	0.4899	0.5009	0.5223	0.504367	0.0164758	0.00549195	3.26664	0.0025	0.002	0.0022	0.00223333	0.000251661	8.3887e-05	11.2684
R176	0.7191	0.8428	0.8769	0.549682	0.0830315	0.0276772	15.1054	0.11662	0.1349	0.1287	0.0901333	0.00929628	0.00309876	10.3139	0.5162	0.5095	0.4672	0.497633	0.0265681	0.00885603	5.33889	0.0016	0.002	0.002	0.00119444	0.00023094	7.698e-05	19.3345
R177	1.0071	0.91885	0.9014	0.94245	0.0566643	0.0188881	6.01245	0.13696	0.125325	0.119525	0.12727	0.00887874	0.00295958	6.9763	0.4329	0.4341	0.4221	0.4297	0.00660908	0.00220303	1.53807	0.0014	0.00125	0.00125	0.0013	8.66025e-05	2.88675e-05	6.66173
R178	0.46378	0.39386	0.342175	0.399938	0.0610299	0.0203433	15.2598	0.0744	0.06032	0.055925	0.0635483	0.00965132	0.00321711	15.1874	0.5107	0.4875	0.5203	0.506167	0.0168634	0.00562112	3.33158	0.001	0.0008	0.00075	0.00085	0.000132288	4.40959e-05	15.5632
R179	1.01028	0.934233	1.004	0.945547	0.0422096	0.0140699	4.46405	0.15944	0.147567	0.1492	0.150963	0.0064356	0.0021452	4.26302	0.5023	0.5028	0.4731	0.492733	0.0170048	0.00566827	3.45112	0.002	0.002	0.002	0.0019	0	0	0
R91	1.29588	1.39072	1.0433	1.1257	0.179582	0.0598605	15.9529	0.202283	0.213175	0.154667	0.16428	0.0311159	0.010372	18.9408	0.4969	0.4879	0.4719	0.4642	0.0126623	0.00422076	2.72776	0.0025	0.0025	0.00166667	0.00193333	0.000481125	0.000160375	24.8858
R92	1.36674	1.24515	1.0274	1.19195	0.171926	0.0573086	14.4239	0.21738	0.19745	0.1507	0.18822	0.0342272	0.0114091	18.1847	0.5063	0.5048	0.4668	0.492633	0.0223849	0.00746163	4.54393	0.0028	0.0025	0.002	0.0024	0.000404145	0.000134715	16.8394
R180	0.2254	0.200775	0.19484	0.207005	0.0162046	0.00540152	7.82811	0.026825	0.02875	0.02566	0.0270783	0.0015605	0.000520166	5.76291	0.3788	0.4559	0.4193	0.418	0.0385664	0.0128555	9.22642	0.00025	0.00025	0.0002	0.000233333	2.88675e-05	9.6225e-06	12.3718
R181	1.15686	1.3569	1.5976	1.20732	0.220682	0.0735608	18.2787	0.19546	0.216	0.2498	0.196387	0.0274383	0.00914611	13.9716	0.5378	0.5067	0.4977	0.514067	0.0210405	0.00701351	4.09295	0.0026	0.003	0.003	0.0026	0.00023094	7.698e-05	8.88231
R182	1.04923	1.3355	1.1274	1.07756	0.14797	0.0493233	13.7319	0.166912	0.2063	0.1693	0.180546	0.0220835	0.00736115	12.2315	0.5064	0.4917	0.478	0.492033	0.0142029	0.00473431	2.88658	0.002125	0.0025	0.002	0.00220833	0.000260208	8.67361e-05	11.783
R183	0.3458	0.268225	0.2035	0.272508	0.0712466	0.0237489	26.1448	0.053125	0.042025	0.03325	0.0428	0.00996014	0.00332005	23.2714	0.489	0.4987	0.5202	0.482	0.0159676	0.00532252	3.31277	0.000625	0.0005	0.0005	0.000541667	7.21688e-05	2.40563e-05	13.3235
R93	0.62025	0.50506	0.625617	0.583642	0.0681071	0.0227024	11.6693	0.0886	0.07278	0.09545	0.08561	0.011627	0.00387567	13.5814	0.4548	0.4587	0.4857	0.4664	0.0168277	0.00560922	3.60799	0.001	0.0008	0.00116667	0.000988889	0.000183586	6.11952e-05	18.5648
R94	0.6724	0.641175	0.50765	0.607075	0.0875086	0.0291695	14.4148	0.09412	0.0908	0.072175	0.0856983	0.0118286	0.00394287	13.8026	0.4456	0.4507	0.4526	0.449633	0.00361985	0.00120662	0.805068	0.001	0.001	0.00075	0.000916667	0.000144338	4.81125e-05	15.7459
R184	0.81294	1.03073	1.04982	0.964498	0.131599	0.0438665	13.6443	0.1287	0.179067	0.16276	0.156842	0.0256995	0.00856651	16.3856	0.5039	0.553	0.4935	0.508433	0.0317785	0.0105928	6.25027	0.0016	0.00233333	0.002	0.00197778	0.000367171	0.00012239	18.5648
R95	1.03306	0.9827	1.1974	0.731829	0.112279	0.0374264	15.3423	0.15442	0.1311	0.16415	0.14989	0.0169843	0.00566143	11.3312	0.4758	0.4247	0.4364	0.4641	0.0267721	0.00892402	5.7686	0.0018	0.0015	0.002	0.00130159	0.000251661	8.3887e-05	19.3349
R96	1.10507	1.1758	1.0367	1.10586	0.0695534	0.0231845	6.28955	0.154967	0.1765	0.1537	0.161722	0.0128136	0.0042712	7.92321	0.4464	0.4777	0.472	0.465367	0.016671	0.00555701	3.58234	0.00166667	0.002	0.002	0.00188889	0.00019245	6.415e-05	10.1885
R185	0.7006	0.75906	0.713317	0.724326	0.0307456	0.0102485	4.24472	0.10615	0.11522	0.106533	0.109301	0.00512949	0.00170983	4.69299	0.4823	0.4832	0.4754	0.4803	0.00426732	0.00142244	0.888469	0.00133333	0.0014	0.00133333	0.00135556	3.849e-05	1.283e-05	2.83943
R186	0.67268	0.586425	0.5736	0.610902	0.0538845	0.0179615	8.82049	0.10686	0.0941	0.0913667	0.0974422	0.00826974	0.00275658	8.48682	0.5057	0.5107	0.5071	0.507833	0.00257941	0.000859802	0.507924	0.0014	0.00125	0.001	0.00121667	0.000202073	6.73575e-05	16.6087
R187	0.33582	0.2684	0.2619	0.288707	0.0409306	0.0136435	14.1772	0.0479	0.035225	0.03695	0.040025	0.00687427	0.00229142	17.1749	0.4541	0.4176	0.4492	0.4403	0.0198109	0.00660362	4.4994	0.0006	0.00025	0.0005	0.000466667	0.000180278	6.00925e-05	38.6309
R188	1.13448	0.9302	0.9128	0.992493	0.123271	0.0410905	12.4204	0.17306	0.1549	0.1273	0.151753	0.0230417	0.00768057	15.1837	0.4856	0.5301	0.444	0.486567	0.0430581	0.0143527	8.84938	0.0022	0.002	0.001	0.00173333	0.00064291	0.000214303	37.091
R189	0.95684	0.8402	0.953625	0.916888	0.0664335	0.0221445	7.24554	0.14226	0.122867	0.1476	0.137576	0.0130151	0.00433836	9.46032	0.4732	0.4655	0.4927	0.477133	0.0140201	0.00467337	2.9384	0.0016	0.00133333	0.00175	0.00156111	0.000211038	7.0346e-05	13.5184
R190	0.78348	0.8131	0.5572	0.577276	0.139979	0.0466597	24.2482	0.10912	0.1082	0.0678	0.0809889	0.023595	0.00786501	29.1336	0.4433	0.4235	0.3872	0.418	0.0284515	0.00948385	6.80659	0.0012	0.001	0.001	0.000933333	0.00011547	3.849e-05	12.3718
R97	0.5884	0.3294	0.371	0.16442	0.139089	0.046363	84.5937	0.0811	0.0416	0.0494	0.0243833	0.0209204	0.00697347	85.798	0.4386	0.4015	0.4239	0.421333	0.0186827	0.00622757	4.43419	0.001	0.00099	0.00084	0.00036	8.96289e-05	2.98763e-05	24.8969
R191	0.64605	0.614125	0.8396	0.699925	0.122011	0.0406703	17.432	0.094375	0.089975	0.1203	0.10155	0.0163863	0.00546211	16.1362	0.465	0.4663	0.4563	0.462533	0.00543722	0.00181241	1.17553	0.001	0.001	0.001	0.001	0	0	0
R210	0.6218	0.653133	0.54725	0.607394	0.0543917	0.0181306	8.95493	0.0951	0.104367	0.095075	0.0981806	0.00535734	0.00178578	5.45662	0.4869	0.5087	0.553	0.5162	0.0336822	0.0112274	6.52503	0.0012	0.00133333	0.00125	0.00126111	6.73575e-05	2.24525e-05	5.34113
R98	0.21944	0.30768	0.2641	0.280715	0.0441211	0.014707	15.7174	0.03626	0.05368	0.0328	0.0409133	0.0111908	0.00373026	27.3524	0.5259	0.5554	0.3954	0.4448	0.0851474	0.0283825	19.1429	0.0004	0.0008	0.0005	0.000466667	0.000208167	6.93889e-05	44.6071
R99	0.33934	0.35036	0.3298	0.339833	0.0102889	0.00342962	3.02762	0.05606	0.0514	0.0471	0.125053	0.00448121	0.00149374	3.58344	0.5259	0.467	0.4545	0.4957	0.0381301	0.01271	7.69217	0.0008	0.0006	0.0005	0.000633333	0.000152753	5.09175e-05	24.1188
R100	0.60538	0.53082	0.65195	0.59605	0.0611016	0.0203672	10.2511	0.10928	0.08576	0.1082	0.10108	0.0132785	0.00442616	13.1366	0.5745	0.5143	0.5282	0.539	0.0315197	0.0105066	5.84781	0.0016	0.0012	0.0015	0.00143333	0.000208167	6.93889e-05	14.5233
R192	0.74126	0.4014	0.418975	0.520545	0.191347	0.0637822	36.7589	0.12832	0.064025	0.0773	0.0898817	0.0339439	0.0113146	37.7651	0.551	0.5078	0.5873	0.5487	0.0397999	0.0132666	7.25349	0.0018	0.00075	0.00125	0.00413333	0.000525198	0.000175066	12.7064
R101	0.34425	0.26515	0.327967	0.312456	0.041769	0.013923	13.368	0.054225	0.0366	0.0495333	0.0467861	0.00912801	0.00304267	19.5101	0.5013	0.4395	0.4807	0.473833	0.031467	0.010489	6.64095	0.00075	0.0005	0.000666667	0.000638889	0.000127294	4.24313e-05	19.9242
R102	0.42904	0.36985	0.391225	0.396705	0.0299731	0.00999103	7.55551	0.06712	0.061525	0.062075	0.0635733	0.00308379	0.00102793	4.85076	0.4979	0.5296	0.505	0.497167	0.0166356	0.0055452	3.34608	0.0008	0.00075	0.00075	0.000766667	2.88675e-05	9.6225e-06	3.76533
R103	0.1762	0.18526	0.17815	0.478592	0.00476862	0.00158954	0.996385	0.026875	0.02526	0.031125	0.0812117	0.00302955	0.00100985	3.73043	0.4857	0.434	0.5562	0.491967	0.0613406	0.0204469	12.4684	0.00025	0.0002	0.0005	0.00115	0.000160728	5.35758e-05	13.9763
R193	0.459767	0.408533	0.4244	0.4309	0.0262279	0.00874262	6.08676	0.0644	0.0574	0.0632833	0.0616944	0.00376077	0.00125359	6.09581	0.4458	0.4471	0.4746	0.455833	0.0162654	0.0054218	3.56828	0.000666667	0.000666667	0.000833333	0.000722222	9.6225e-05	3.2075e-05	13.3235
R194	0.2274	0.19978	0.21375	0.213643	0.0138103	0.00460344	6.46419	0.033875	0.0306	0.03035	0.0316083	0.00196697	0.000655656	6.22294	0.4743	0.4876	0.4518	0.471233	0.0180959	0.00603198	3.84012	0.0005	0.0004	0.00025	0.000933333	0.000125831	4.19435e-05	13.4818
R195	0.4782	0.4112	0.498	0.462467	0.0454886	0.0151629	9.83608	0.07244	0.05005	0.0712	0.0645633	0.0125842	0.00419473	19.4912	0.4821	0.3873	0.4551	0.4415	0.0488414	0.0162805	11.0626	0.0008	0.0005	0.001	0.000766667	0.000251661	8.3887e-05	32.8254
R104	0.44608	0.46432	0.3853	0.4319	0.0413744	0.0137915	9.57963	0.07696	0.0824	0.0692	0.0761867	0.00663389	0.0022113	8.70742	0.5492	0.5648	0.5718	0.547567	0.0115695	0.0038565	2.11289	0.001	0.0012	0.001	0.00106667	0.00011547	3.849e-05	10.8253
R105	0.21528	0.19182	0.18514	0.197413	0.0158294	0.00527646	8.01839	0.03808	0.03216	0.03142	0.0338867	0.00365033	0.00121678	10.7722	0.5631	0.5335	0.5402	0.5456	0.0155213	0.00517376	2.84481	0.0006	0.0004	0.0004	0.000466667	0.00011547	3.849e-05	24.7436
R106	0.40775	0.37292	0.3183	0.366323	0.0450884	0.0150295	12.3084	0.06555	0.05754	0.0479333	0.0570078	0.00882038	0.00294013	15.4722	0.5118	0.4911	0.4793	0.494067	0.0164518	0.00548395	3.32988	0.00075	0.0008	0.000666667	0.000738889	6.73575e-05	2.24525e-05	9.11606
R196	0.4219	0.36216	0.4672	0.417087	0.0526852	0.0175617	12.6317	0.07095	0.05904	0.07882	0.13005	0.00995853	0.00331951	7.65746	0.5352	0.5188	0.537	0.529533	0.0100286	0.00334288	1.89386	0.001	0.0008	0.001	0.00102333	0.00011547	3.849e-05	11.2837
R107	0.42234	0.36114	0.31745	0.366977	0.052688	0.0175627	14.3573	0.06018	0.0491	0.0457	0.05166	0.00757184	0.00252395	14.6571	0.4535	0.4328	0.4582	0.448167	0.0135138	0.00450461	3.01536	0.0006	0.0006	0.0005	0.000566667	5.7735e-05	1.9245e-05	10.1885
R197	0.32014	0.29125	0.308625	0.306672	0.0145437	0.00484791	4.74244	0.04538	0.0392	0.0423	0.0422933	0.00309001	0.00103	7.30613	0.4512	0.4285	0.4364	0.484367	0.0115235	0.00384115	2.37908	0.0006	0.0005	0.0005	0.000533333	5.7735e-05	1.9245e-05	10.8253
R198	0.0856667	0.06425	0.05075	0.0668889	0.0176073	0.00586909	26.3232	0.0117333	0.0072	0.0106	0.00984444	0.00235922	0.000786407	23.965	0.4362	0.3577	0.6634	0.438633	0.158763	0.0529211	36.195	6e-05	6e-05	5e-05	0.000433333	5.7735e-06	1.9245e-06	1.33235
R199	0.23576	0.27572	0.249133	0.253538	0.0203408	0.00678028	8.0228	0.0382	0.04748	0.0432333	0.0429711	0.00464555	0.00154852	10.8109	0.5158	0.5481	0.5525	0.5388	0.0200397	0.0066799	3.71932	0.0004	0.0006	0.000666667	0.000555556	0.000138778	4.62592e-05	24.98
R108	0.30472	0.31552	0.367817	0.352453	0.033746	0.0112487	9.57461	0.04034	0.04084	0.0500333	0.0437378	0.00545784	0.00181928	12.4785	0.4213	0.412	0.433	0.435667	0.0105228	0.00350761	2.41534	0.0004	0.0004	0.0005	0.000566667	5.7735e-05	1.9245e-05	10.1885
R109	0.15455	0.112567	0.064775	0.110631	0.0449188	0.0149729	40.6025	0.02525	0.0147333	0.0134	0.0177944	0.00649103	0.00216368	36.4778	0.5199	0.4167	0.6583	0.444633	0.121227	0.0404089	27.2644	0.000333333	0.00025	0.000333333	0.000305556	4.81125e-05	1.60375e-05	15.7459
R110	0.0797	0.07785	0.09462	0.168711	0.00919476	0.00306492	5.45	0.0219	0.01425	0.01222	0.0203222	0.00510467	0.00170156	25.1186	0.8754	0.5827	0.4108	0.4964	0.234903	0.0783009	47.3213	0.000333333	0.00025	0.0002	0.000322222	6.73575e-05	2.24525e-05	20.9041
R200	0.34322	0.2878	0.34705	0.326023	0.0331577	0.0110526	10.1704	0.06042	0.05016	0.06385	0.0581433	0.0071233	0.00237443	12.2513	0.5604	0.5548	0.5856	0.566933	0.0164065	0.00546883	2.8939	0.0008	0.0006	0.001	0.0008	0.0002	6.66667e-05	25
R201	0.25236	0.25274	0.2052	0.236767	0.0273382	0.00911273	11.5465	0.03786	0.04018	0.03165	0.0365633	0.00441036	0.00147012	12.0622	0.4774	0.5061	0.4908	0.491433	0.0143605	0.00478683	2.92216	0.0004	0.0006	0.0005	0.0005	0.0001	3.33333e-05	20
R111	0.1739	0.2326	0.194175	0.442122	0.029814	0.009938	6.74338	0.0307	0.0333667	0.0298	0.0312889	0.00185482	0.000618275	5.92806	0.5621	0.4565	0.4885	0.4633	0.0541484	0.0180495	11.6876	0.0004	0.000333333	0.00025	0.000777778	7.51542e-05	2.50514e-05	9.66268
R202	0.2583	0.16126	0.229183	0.216248	0.0497965	0.0165988	23.0275	0.0397667	0.02364	0.0348167	0.0327411	0.00826125	0.00275375	25.232	0.4902	0.4666	0.4835	0.4801	0.0121618	0.00405394	2.53319	0.000333333	0.0002	0.0005	0.000344444	0.000150308	5.01028e-05	43.6379
R112	0.2852	0.212067	0.212567	0.236611	0.04208	0.0140267	17.7844	0.0408	0.0366	0.0334333	0.0369444	0.00369539	0.0012318	10.0026	0.4553	0.5495	0.5008	0.5313	0.0471091	0.015703	8.86675	0.0005	0.000666667	0.000333333	0.0005	0.000166667	5.55556e-05	33.3333
R113	0.16665	0.179175	0.1565	0.167442	0.0113582	0.00378607	6.78338	0.024975	0.0249	0.0288	0.026225	0.00223033	0.000743444	8.5046	0.4773	0.4422	0.5847	0.4702	0.074244	0.024748	15.7899	0.00025	0.00025	0.00023	0.000266667	1.1547e-05	3.849e-06	4.33013
R203	0.24884	0.258	0.21704	0.241293	0.0214975	0.00716585	8.9093	0.03494	0.0447333	0.03828	0.0393178	0.00497846	0.00165949	12.6621	0.4469	0.5517	0.5614	0.4945	0.063492	0.021164	12.8396	0.0004	0.000666667	0.0006	0.000555556	0.000138778	4.62592e-05	24.98
R114	1.12895	1.00183	0.99716	1.04265	0.0747764	0.0249255	7.17178	0.1759	0.1512	0.15634	0.161147	0.0130327	0.00434422	8.08746	0.4959	0.4804	0.4991	0.490067	0.0100015	0.00333383	2.04084	0.002	0.00166667	0.002	0.00188889	0.00019245	6.415e-05	10.1885
R204	0.224433	0.22455	0.240975	0.229986	0.00951684	0.00317228	4.138	0.0450667	0.04095	0.04775	0.0445889	0.00342508	0.00114169	7.68148	0.639	0.5805	0.6308	0.53	0.0316743	0.0105581	5.97629	0.000666667	0.0005	0.00075	0.000638889	0.000127294	4.24313e-05	19.9242
R115	0.55152	0.47725	0.5535	0.527423	0.0434627	0.0144876	8.24056	0.08766	0.08265	0.0807	0.08367	0.00359036	0.00119679	4.2911	0.5059	0.5513	0.4633	0.493367	0.0440074	0.0146691	8.91982	0.0012	0.001	0.00096	0.00105333	0.000128582	4.28607e-05	12.2072
R116	0.36325	0.26695	0.241967	0.290722	0.064041	0.021347	22.0282	0.0689333	0.04065	0.0401667	0.0499167	0.0164707	0.00549023	32.9964	0.604	0.4849	0.5283	0.539067	0.0602756	0.0200919	11.1815	0.001	0.0005	0.000666667	0.000722222	0.000254588	8.48625e-05	35.2506
R117	0.6378	0.7272	0.78185	0.715617	0.0727202	0.0242401	10.1619	0.1089	0.1132	0.1292	0.1171	0.0106972	0.00356573	9.13509	0.5437	0.4957	0.5261	0.515633	0.0242828	0.00809426	4.70931	0.001	0.001	0.0015	0.00116667	0.000288675	9.6225e-05	24.7436
R205	0.6644	0.73496	0.7859	0.72842	0.0610135	0.0203378	8.37614	0.10778	0.12044	0.138	0.122073	0.0151761	0.00505869	12.4319	0.5163	0.5216	0.559	0.5323	0.0232742	0.00775808	4.37239	0.0014	0.0016	0.002	0.00166667	0.000305505	0.000101835	18.3303
R206	0.542917	0.55205	0.48295	0.525972	0.0375372	0.0125124	7.13672	0.09605	0.085075	0.083575	0.0882333	0.00681085	0.00227028	7.71914	0.5631	0.4905	0.5508	0.507167	0.0388547	0.0129516	7.66114	0.00133333	0.001	0.00125	0.00119444	0.000173472	5.78241e-05	14.5233
R207	0.5558	0.5842	0.58145	0.573817	0.0156634	0.00522112	2.72968	0.0967667	0.1422	0.09845	0.112472	0.0257588	0.00858626	22.9023	0.5543	0.5165	0.5388	0.5129	0.0190017	0.00633389	3.70475	0.00133333	0.002	0.0015	0.00161111	0.000346944	0.000115648	21.5345
R118	0.31965	0.3372	0.3579	0.0334333	0.0191466	0.0063822	57.268	0.05085	0.0533333	0.0503	0.0295667	0.00161609	0.000538698	5.46593	0.5065	0.5034	0.4472	0.390833	0.033378	0.011126	8.54021	0.0005	0.000666667	0.001	0.000416667	0.000254588	8.48625e-05	61.101
R119	0.186325	0.163967	0.163375	0.171222	0.0130827	0.00436091	7.64079	0.0246	0.0256333	0.024325	0.0248528	0.000689824	0.000229941	2.77564	0.4204	0.4976	0.4738	0.463933	0.0395345	0.0131782	8.52158	0.00025	0.000333333	0.00025	0.000233333	4.81125e-05	1.60375e-05	20.6197
R208	0.64718	0.6587	0.66885	0.478275	0.0108422	0.00361407	2.26694	0.09586	0.0975	0.1036	0.0686833	0.00407855	0.00135952	5.93819	0.4715	0.471	0.4931	0.454033	0.0126176	0.00420586	2.779	0.0012	0.001	0.0015	0.000722222	0.000251661	8.3887e-05	34.8454
R209	0.6821	0.5925	0.42952	0.56804	0.128054	0.0426847	22.5432	0.1129	0.0916333	0.0749	0.0931444	0.019045	0.00634834	20.4468	0.5268	0.4923	0.555	0.510433	0.0314027	0.0104676	6.15217	0.0014	0.001	0.001	0.00113333	0.00023094	7.698e-05	20.3771
R120	0.241867	0.1655	0.2205	0.209289	0.0393984	0.0131328	18.8249	0.032	0.0264	0.0327	0.0303667	0.00345302	0.00115101	11.3711	0.4212	0.508	0.4718	0.467	0.0435986	0.0145329	9.33589	0.000333333	0.0005	0.0005	0.000444444	9.6225e-05	3.2075e-05	21.6506

## Sheet: AN4d
Identifier	CL (cm)							CSA(cm2)							CD(mm)							CV (cm3)
	Repeat 1	Repeat 2	Repeat 3	Average	SD	SE	CV	Repeat 1	Repeat 2	Repeat 3	Average	SD	SE	CV	Repeat 1	Repeat 2	Repeat 3	Average	SD	SE	CV	Repeat 1	Repeat 2	Repeat 3	Average	SD	SE	CV
R01	1.04864	1.38044	1.39314	1.67407	0.195334	0.0651114	11.6682	0.19486	0.2533	0.25538	0.234513	0.0343565	0.0114522	14.6501	0.5915	0.5841	0.5835	0.589833	0.00445571	0.00148524	0.755418	0.0028	0.0036	0.0038	0.0034	0.00052915	0.00113333	15.5632
R02	1.71805	1.47114	1.2437	1.47763	0.237242	0.0790805	16.0555	0.2641	0.2376	0.1939	0.231867	0.0354494	0.0118165	15.2887	0.4893	0.5141	0.4963	0.524133	0.0127859	0.00426198	2.43944	0.00316667	0.003	0.00233333	0.00283333	0.000440959	0.000944444	15.5632
R03	4.30695	4.10532	3.22699	3.87975	0.574231	0.19141	14.8007	0.8303	0.784883	0.598871	0.738018	0.122626	0.0408752	16.6155	0.6136	0.6086	0.5907	0.6043	0.0120403	0.00401345	1.99245	0.0125	0.012	0.00885714	0.011119	0.00197476	0.00370635	17.7601
R04	1.00455	1.66545	1.61735	1.42912	0.368471	0.122824	25.7831	0.1665	0.279	0.2812	0.242233	0.0655962	0.0218654	27.0798	0.5276	0.5332	0.5535	0.5381	0.0136275	0.00454252	2.53253	0.002	0.0035	0.004	0.00316667	0.00104083	0.00105556	32.8684
R05	1.33493	1.3883	1.36026	1.76116	0.0266948	0.00889828	1.51575	0.2521	0.26155	0.2571	0.257544	0.00472767	0.00157589	1.83567	0.6011	0.5997	0.6016	0.6008	0.000984886	0.000328295	0.163929	0.00366667	0.004	0.0038	0.00388889	0.000167774	0.0012963	4.31419
R06	0.91332	0.719125	0.5821	1.44347	0.16643	0.0554768	11.5299	0.15568	0.1333	0.10665	0.259156	0.024546	0.00818199	9.47152	0.5426	0.59	0.5833	0.571967	0.025652	0.00855066	4.48487	0.0022	0.002	0.0015	0.0019	0.000360555	0.000633333	18.9766
R07	3.17737	2.31053	3.3492	2.9457	0.556745	0.185582	18.9003	0.554767	0.38435	0.5862	0.508439	0.108607	0.0362024	21.3609	0.5558	0.5295	0.5571	0.839267	0.0155732	0.00519105	1.85557	0.00766667	0.005	0.008	0.00688889	0.00164429	0.0022963	23.8688
R08	1.44172	2.04238	2.0215	1.8352	0.340924	0.113641	18.5769	0.27112	0.40688	0.38835	0.35545	0.0736173	0.0245391	20.711	0.5986	0.6341	0.6115	1.06803	0.0179695	0.00598984	1.68249	0.004	0.0064	0.006	0.00546667	0.00128582	0.00182222	23.5211
R09	1.76747	1.68298	1.8015	1.75065	0.0610263	0.0203421	3.48593	0.335733	0.3057	0.1057	0.249044	0.125045	0.0416816	50.2099	0.6046	0.5782	0.5602	0.581	0.022332	0.00744401	3.84372	0.005	0.0045	0.00133333	0.00361111	0.00198839	0.0012037	55.0632
R10	1.45415	1.86248	1.53273	1.61645	0.216654	0.0722181	13.4031	0.273833	0.341625	0.3028	0.306086	0.0340151	0.0113384	11.1129	0.5994	0.5838	0.6288	0.7979	0.0228499	0.00761665	2.86376	0.00416667	0.005	0.00466667	0.00461111	0.000419435	0.00153704	9.09619
R11	1.25792	1.81747	1.77525	1.61688	0.31158	0.10386	19.2705	0.22575	0.302167	0.312	0.279972	0.0472145	0.0157382	16.864	0.5712	0.5292	0.5594	0.553267	0.0216613	0.00722044	3.91517	0.00325	0.004	0.00433333	0.00386111	0.000554861	0.00128704	14.3705
R121	1.49705	1.856	1.2511	1.53472	0.304204	0.101401	19.8215	0.25895	0.3193	0.2297	0.269317	0.0456907	0.0152302	16.9654	0.5506	0.5476	0.5843	0.740733	0.020378	0.00679267	2.75106	0.0035	0.00433333	0.003	0.00361111	0.000673575	0.0012037	18.6529
R12	0.3483	0.45914	0.45958	0.42234	0.0641209	0.0213736	15.1823	0.071425	0.10022	0.09684	0.089495	0.0157401	0.00524669	17.5877	0.6526	0.6948	0.6707	0.855833	0.021171	0.00705699	2.47373	0.00125	0.0018	0.0016	0.00155	0.000278388	0.000516667	17.9605
R13	1.25468	1.33892	1.29398	1.29586	0.0421515	0.0140505	3.25278	0.23932	0.2624	0.25012	0.250613	0.0115479	0.0038493	4.60786	0.6071	0.6238	0.6153	0.6154	0.00835045	0.00278348	1.35691	0.0036	0.004	0.00633333	0.00464444	0.00147623	0.00154815	31.7849
R122	1.70307	2.38064	1.93768	2.00713	0.344084	0.114695	17.1431	0.2897	0.41122	0.331	0.343973	0.06179	0.0205967	17.9636	0.5415	0.5498	0.5438	0.908733	0.00428525	0.00142842	0.471563	0.0024	0.0056	0.0044	0.00413333	0.00161658	0.00137778	39.1108
R14	1.2757	1.27724	1.91308	1.48867	0.36755	0.122517	24.6897	0.214	0.20846	0.33915	0.25387	0.0739066	0.0246355	29.112	0.5339	0.5195	0.5643	0.539233	0.0228712	0.00762374	4.24144	0.003	0.0028	0.00483333	0.00354444	0.00112068	0.00118148	31.618
R15	1.00434	1.2611	0.92098	1.06214	0.177274	0.0590913	16.6903	0.15882	0.20045	0.15072	0.169997	0.0266825	0.00889417	15.6959	0.5034	0.506	0.5209	0.5101	0.00944299	0.00314766	1.8512	0.002	0.0025	0.002	0.00216667	0.000288675	0.000722222	13.3235
R16	0.59305	0.73556	0.97546	0.768023	0.193261	0.0644203	25.1634	0.1021	0.12704	0.17256	0.1339	0.0357274	0.0119091	26.6822	0.548	0.5497	0.5631	0.5736	0.00827103	0.00275701	1.44195	0.0015	0.0018	0.0024	0.0019	0.000458258	0.000633333	24.1188
R17	3.33634	3.66547	2.53703	3.17961	0.580313	0.193438	18.251	0.53874	0.600967	0.406183	0.515297	0.0994853	0.0331618	19.3064	0.514	0.5219	0.5096	0.539733	0.00623244	0.00207748	1.15473	0.007	0.008	0.00516667	0.00672222	0.00143695	0.00224074	21.3761
R18	2.47788	2.7397	2.79518	2.67092	0.169463	0.0564878	6.34476	0.40638	0.45826	0.47294	0.44586	0.0349697	0.0116566	7.8432	0.522	0.5324	0.5386	0.5368	0.00838809	0.00279603	1.56261	0.0054	0.006	0.0064	0.00593333	0.000503322	0.00197778	8.48296
R19	0.97828	1.28882	1.08024	1.11578	0.158291	0.0527637	14.1866	0.1394	0.20724	0.16742	0.171353	0.0340906	0.0113635	19.8949	0.4536	0.5118	0.4933	0.4865	0.0297366	0.00991219	6.11235	0.0016	0.0026	0.002	0.00206667	0.000503322	0.000688889	24.3543
R20	1.49482	1.41714	1.24985	1.38727	0.125187	0.0417289	9.02397	0.23118	0.2228	0.1924	0.21546	0.0204054	0.00680179	9.4706	0.4923	0.5004	0.49	0.496167	0.00546291	0.00182097	1.10102	0.0028	0.0028	0.00225	0.00261667	0.000317543	0.000872222	12.1354
R21	0.805367	0.77454	0.80772	0.795876	0.0185146	0.00617152	2.32631	0.2247	0.1358	0.14482	0.16844	0.0489309	0.0163103	29.0494	0.5921	0.5581	0.5707	0.605633	0.0171888	0.00572959	2.83815	0.00233333	0.00225	0.002	0.00219444	0.000173472	0.000731481	7.90506
R22	0.8014	1.03446	0.83236	0.889407	0.12657	0.04219	14.2308	0.1086	0.17722	0.14446	0.143427	0.0343217	0.0114406	23.9298	0.4312	0.5453	0.5524	0.574833	0.068018	0.0226727	11.8326	0.001	0.0024	0.002	0.0018	0.00072111	0.0006	40.0617
R23	1.02157	1.30798	1.09408	1.14121	0.148906	0.0496353	13.0481	0.1582	0.2076	0.16732	0.177707	0.0262869	0.00876231	14.7923	0.4929	0.5052	0.4868	0.520333	0.00937248	0.00312416	1.80124	0.002	0.0026	0.002	0.0022	0.00034641	0.000733333	15.7459
R123	1.186	1.0275	1.08228	1.09859	0.0804994	0.0268331	7.3275	0.181333	0.162	0.16774	0.170358	0.00992895	0.00330965	5.82829	0.4866	0.5018	0.4934	0.493933	0.00761402	0.00253801	1.54151	0.00233333	0.002	0.002	0.00211111	0.00019245	0.000703704	9.11606
R24	1.3027	1.10547	1.04014	1.14944	0.136689	0.0455632	11.8919	0.2024	0.182225	0.17598	0.186868	0.0138085	0.00460283	7.38942	0.4946	0.5247	0.5385	0.547433	0.0224487	0.00748289	4.10072	0.003	0.0025	0.0024	0.00263333	0.000321455	0.000877778	12.2072
R25	0.916675	1.0916	1.06648	1.02492	0.0945781	0.031526	9.22788	0.169375	0.19065	0.194725	0.184917	0.0136128	0.00453761	7.3616	0.5881	0.5559	0.5812	0.586967	0.0169536	0.00565119	2.88834	0.0025	0.00275	0.00275	0.00266667	0.000144338	0.000888889	5.41266
R26	1.4405	1.38358	1.53368	1.45259	0.0757764	0.0252588	5.21666	0.25564	0.23084	0.2732	0.253227	0.0212829	0.00709429	8.40467	0.5649	0.5311	0.567	0.554333	0.020148	0.00671601	3.63464	0.0036	0.003	0.0038	0.00346667	0.000416333	0.00115556	12.0096
R27	0.99614	0.75472	0.99774	1.12869	0.139848	0.046616	12.3903	0.17882	0.12894	0.17414	0.160633	0.0275468	0.00918227	17.1489	0.5714	0.5438	0.5555	0.5569	0.0138532	0.00461772	2.48755	0.0026	0.0018	0.0024	0.00226667	0.000416333	0.000755556	18.3676
R124	1.31045	1.02154	1.06737	1.13312	0.155271	0.0517571	13.703	0.22335	0.1598	0.168075	0.183742	0.0345505	0.0115168	18.8038	0.5425	0.4979	0.5012	0.628333	0.024852	0.00828401	3.95523	0.003	0.0025	0.002	0.0025	0.0005	0.000833333	20
R28	2.27807	3.19996	3.23946	2.90583	0.544017	0.181339	18.7216	0.462967	0.5861	0.59548	0.548182	0.0739477	0.0246492	13.4896	0.6469	0.583	0.5851	0.605	0.0363017	0.0121006	6.00027	0.00733333	0.0086	0.0088	0.00824444	0.000795357	0.00274815	9.64719
R125	1.1225	0.8326	1.18196	1.04569	0.186918	0.062306	17.8751	0.16566	0.12318	0.1658	0.151547	0.0245664	0.00818878	16.2104	0.4698	0.4709	0.4465	0.476467	0.0137808	0.00459359	2.89229	0.002	0.0014	0.0018	0.00173333	0.000305505	0.000577778	17.6253
R29	0.704475	0.91644	1.37946	1.00012	0.345186	0.115062	34.5143	0.11185	0.1535	0.22982	0.165057	0.0598281	0.0199427	36.247	0.5054	0.5332	0.5303	0.549633	0.0152821	0.00509404	2.78042	0.0015	0.002	0.003	0.00216667	0.000763763	0.000722222	35.2506
R30	1.67554	1.6601	1.35372	1.56312	0.18151	0.0605033	11.612	0.32188	0.30648	0.24458	0.29098	0.0409147	0.0136382	14.061	0.6115	0.5877	0.5751	0.601467	0.0184849	0.00616165	3.07331	0.005	0.0046	0.0036	0.0044	0.00072111	0.00146667	16.3889
R31	0.5078	0.51025	0.43224	0.48343	0.0443488	0.0147829	9.17377	0.0842	0.13365	0.06772	0.09519	0.0343115	0.0114372	36.0452	0.5278	0.8337	0.4987	0.6758	0.185583	0.061861	27.4613	0.001	0.003	0.001	0.00166667	0.0011547	0.000555556	69.282
R32	0.252475	0.25502	0.296067	0.267854	0.0244661	0.00815537	9.13412	0.042575	0.0395	0.0453667	0.0424806	0.00293447	0.000978158	6.9078	0.5366	0.493	0.4878	0.5369	0.0268	0.00893333	4.99162	0.0005	0.0004	0.0005	0.0006	5.7735e-05	0.0002	9.6225
R33	0.42026	0.62088	0.55568	0.532273	0.102338	0.0341126	19.2265	0.06812	0.09992	0.08954	0.08586	0.0162163	0.00540542	18.8869	0.516	0.5123	0.5129	0.513733	0.00198578	0.000661928	0.38654	0.0008	0.0012	0.0012	0.00106667	0.00023094	0.000355556	21.6506
R126	1.40566	1.51946	1.58192	1.50235	0.0893675	0.0297892	5.94853	0.21008	0.21926	0.2287	0.219347	0.0093103	0.00310343	4.24456	0.4757	0.4593	0.4602	0.465067	0.00921973	0.00307324	1.98245	0.0024	0.0026	0.0026	0.00253333	0.00011547	0.000844444	4.55803
R34	0.6106	0.57046	0.64824	0.609767	0.0388967	0.0129656	6.37895	0.0984	0.09738	0.11104	0.102273	0.00760927	0.00253642	7.44013	0.5129	0.5434	0.5453	0.533867	0.0181825	0.00606083	3.40581	0.00125	0.0014	0.0016	0.00141667	0.000175594	0.000472222	12.3949
R127	0.5525	0.78768	0.64972	1.21643	0.118177	0.0393922	9.71503	0.0811	0.11274	0.09478	0.0962067	0.0158682	0.00528939	16.4938	0.4672	0.4556	0.4643	0.481	0.00603683	0.00201228	1.25506	0.001	0.0012	0.0012	0.00223333	0.00011547	0.000744444	5.1703
R35	1.61755	1.35337	1.61179	1.52757	0.15089	0.0502966	9.87779	0.27295	0.217533	0.285571	0.258685	0.0361927	0.0120642	13.9911	0.5371	0.5117	0.564	0.5376	0.0261536	0.00871786	4.86488	0.00366667	0.00266667	0.004	0.00344444	0.000693889	0.00114815	20.1452
R36	1.08005	1.2942	1.0932	1.15582	0.120024	0.0400079	10.3843	0.1703	0.214367	0.17484	0.186502	0.0242378	0.00807928	12.996	0.502	0.5273	0.5091	0.547467	0.0130495	0.00434984	2.38362	0.002	0.00266667	0.0022	0.00228889	0.000342107	0.000762963	14.9464
R37	1.29523	1.2528	1.19292	1.24698	0.051404	0.0171347	4.12226	0.241017	0.228667	0.21328	0.227654	0.013896	0.004632	6.10399	0.5923	0.581	0.5691	0.5895	0.0116013	0.0038671	1.96799	0.0035	0.00333333	0.003	0.00327778	0.000254588	0.00109259	7.76708
R128	1.56087	1.48394	1.39054	1.47845	0.0852945	0.0284315	5.76919	0.286283	0.26752	0.254371	0.269392	0.0160381	0.00534602	5.95344	0.5838	0.5738	0.5823	0.579967	0.0053929	0.00179763	0.929863	0.00416667	0.0038	0.00371429	0.00389365	0.000240291	0.00129788	6.17137
R38	1.75187	1.73424	2.35607	1.94739	0.354036	0.118012	18.18	0.324967	0.28424	0.3987	0.335969	0.0580178	0.0193393	17.2688	0.5905	0.5217	0.5387	0.5503	0.0358369	0.0119456	6.51224	0.00466667	0.0038	0.00542857	0.00463175	0.000814847	0.00154392	17.5927
R39	1.12433	1.39542	1.2961	1.27195	0.137152	0.0457172	10.7828	0.224575	0.26874	0.243567	0.245627	0.0221545	0.00738483	9.01956	0.6358	0.613	0.5982	0.620533	0.0189413	0.00631377	3.05242	0.0035	0.0042	0.00183333	0.00317778	0.00121579	0.00105926	38.2592
R40	1.155	1.13737	1.43562	1.24266	0.167339	0.0557796	13.4662	0.18805	0.186933	0.25454	0.209841	0.0387144	0.0129048	18.4494	0.5182	0.5232	0.5644	0.5692	0.0253538	0.00845125	4.45428	0.0025	0.00233333	0.0036	0.00281111	0.000688261	0.000937037	24.4836
R129	1.96852	1.82412	1.98954	1.92739	0.0900499	0.0300166	4.6721	0.343	0.3183	0.349	0.336767	0.0162715	0.00542385	4.8317	0.5546	0.5554	0.5584	0.5685	0.00200333	0.000667777	0.352389	0.0048	0.0045	0.0048	0.0047	0.000173205	0.00156667	3.68521
R130	2.02486	2.13265	1.85456	2.00402	0.140211	0.046737	6.99648	0.3511	0.366075	0.32224	0.346472	0.022281	0.007427	6.43083	0.5519	0.5464	0.5531	0.550467	0.00357258	0.00119086	0.649009	0.0048	0.005	0.0044	0.00473333	0.000305505	0.00157778	6.45433
R41	1.42477	1.54424	1.4045	1.45784	0.0755096	0.0251699	5.17956	0.25545	0.2696	0.23878	0.25461	0.0154272	0.00514239	6.05913	0.5707	0.5557	0.5412	0.5681	0.0147507	0.0049169	2.5965	0.00375	0.0038	0.0032	0.00358333	0.000332916	0.00119444	9.29069
R42	2.21706	2.00628	2.4653	2.22955	0.229767	0.076589	10.3056	0.39264	0.370475	0.45366	0.405592	0.0430784	0.0143595	10.6211	0.5637	0.5878	0.5857	0.579067	0.0133493	0.00444976	2.30531	0.0056	0.0055	0.0066	0.0059	0.000608276	0.00196667	10.3098
R131	0.911067	0.70394	0.85096	0.821989	0.106559	0.0355197	12.9636	0.146467	0.1073	0.14248	0.132082	0.0215544	0.0071848	16.3189	0.5118	0.4852	0.533	0.531	0.0239508	0.00798359	4.51051	0.002	0.0014	0.0018	0.00173333	0.000305505	0.000577778	17.6253
R132	0.432675	0.4906	0.65774	0.527005	0.116866	0.0389552	22.1754	0.058725	0.07178	0.09308	0.0745283	0.0173416	0.00578054	23.2685	0.4319	0.4657	0.4505	0.449367	0.0169285	0.00564283	3.76719	0.00075	0.0008	0.001	0.00085	0.000132288	0.000283333	15.5632
R43	0.2913	0.28694	0.74676	0.441667	0.264228	0.0880759	59.8251	0.04414	0.03752	0.1058	0.0624867	0.0376562	0.0125521	60.2628	0.4823	0.4162	0.451	0.513167	0.0330654	0.0110218	6.44341	0.0006	0.0004	0.0012	0.000733333	0.000416333	0.000244444	56.7727
R133	2.38035	1.65505	1.86122	1.96554	0.373734	0.124578	19.0143	0.432533	0.296275	0.33856	0.355789	0.069744	0.023248	19.6026	0.5784	0.5698	0.579	0.5772	0.00514717	0.00171572	0.891748	0.00633333	0.00425	0.005	0.00519444	0.00105519	0.00173148	20.3138
R44	1.96095	1.83747	2.27738	2.02527	0.226901	0.0756337	11.2035	0.32225	0.315667	0.387633	0.34185	0.0397859	0.013262	11.6384	0.5231	0.5469	0.5418	0.537267	0.0125309	0.00417697	2.33234	0.00416667	0.00433333	0.00533333	0.00461111	0.00063099	0.00153704	13.6841
R45	2.42117	2.0291	2.36492	2.27173	0.211999	0.0706665	9.33206	0.519175	0.45238	0.51996	0.497172	0.0387927	0.0129309	7.80268	0.6826	0.7097	0.6998	0.697367	0.0137129	0.00457096	1.96638	0.00875	0.008	0.009	0.00858333	0.000520416	0.00286111	6.0631
R134	0.109433	0.11365	0.1737	0.17465	0.035949	0.011983	20.5835	0.0184667	0.0183	0.02346	0.0200756	0.0029322	0.0009774	14.6058	0.5367	0.5127	0.4299	0.4931	0.0560328	0.0186776	11.3634	0.000333333	0.0005	0.0002	0.000344444	0.000150308	0.000114815	43.6379
R135	2.2941	1.9065	1.85546	2.01869	0.239876	0.0799588	11.8828	0.378	0.31396	0.30982	0.333927	0.0382247	0.0127416	11.447	0.5245	0.5242	0.5315	0.5452	0.00413078	0.00137693	0.757663	0.005	0.0042	0.0042	0.00446667	0.00046188	0.00148889	10.3406
R46	0.531625	0.6175	0.60267	0.583932	0.0459018	0.0153006	7.86081	0.1093	0.1177	0.11073	0.112577	0.00449418	0.00149806	3.9921	0.6544	0.6066	0.5848	0.6396	0.0356002	0.0118667	5.56601	0.00175	0.002	0.0016	0.00178333	0.000202073	0.000594444	11.3312
R47	0.1759	0.22504	0.290411	0.292164	0.057447	0.019149	19.6625	0.035	0.04844	0.0577667	0.0606217	0.0114451	0.00381503	18.8795	0.6325	0.6852	0.6331	0.661267	0.0302546	0.0100849	4.57526	0.001	0.004	0.0016	0.0022	0.00158745	0.000733333	72.1569
R48	1.11065	1.34975	1.25887	1.23976	0.12069	0.0402301	9.735	0.17305	0.2	0.181533	0.184861	0.0137797	0.00459325	7.4541	0.4959	0.4717	0.459	0.568167	0.0187463	0.00624876	3.29943	0.001	0.00125	0.003	0.00175	0.00108972	0.000583333	62.27
R49	0.56985	0.5847	0.5847	0.57975	0.00857365	0.00285788	1.47885	0.10765	0.1031	0.1053	0.10535	0.00227541	0.000758471	2.15986	0.6013	0.5613	0.573	0.578533	0.0205661	0.00685536	3.55486	0.002	0.001	0.001	0.00133333	0.00057735	0.000444444	43.3013
R50	1.03945	1.18027	1.12393	1.11455	0.0708793	0.0236264	6.35945	0.19895	0.2222	0.225629	0.215593	0.0145147	0.00483824	6.73247	0.6092	0.5992	0.639	0.6158	0.0207046	0.00690153	3.36223	0.003	0.00325	0.00625	0.00416667	0.00180854	0.00138889	43.4051
R51	1.39288	1.28847	1.20073	1.29402	0.0961914	0.0320638	7.4335	0.27115	0.236367	0.2439	0.250472	0.0182993	0.00609978	7.30593	0.6197	0.584	0.6466	0.645467	0.0314029	0.0104676	4.86515	0.00242857	0.0025	0.004	0.00297619	0.000887364	0.000992063	29.8154
R52	0.526333	0.44674	0.51105	0.591619	0.0422383	0.0140794	7.13944	0.0940333	0.07922	0.10552	0.110386	0.013185	0.00439501	11.9445	0.5687	0.5645	0.5477	0.5915	0.0111122	0.00370405	1.87864	0.00133333	0.002	0.0014	0.00161111	0.000367171	0.000537037	22.7899
R53	0.593533	0.9214	0.61244	0.709124	0.184079	0.0613596	25.9586	0.1141	0.1903	0.106	0.1368	0.046509	0.015503	33.9978	0.6119	0.6573	0.5509	0.6067	0.0533903	0.0177968	8.80011	0.001	0.001	0.001	0.00113333	0	0.000377778	0
R54	0.836133	1.3983	1.42402	1.21948	0.332241	0.110747	27.2444	0.172567	0.26788	0.27678	0.239076	0.05777	0.0192567	24.1639	0.657	0.6098	0.6187	0.6439	0.0250797	0.00835989	3.89496	0.0018	0.00666667	0.00525	0.00457222	0.00250313	0.00152407	54.7464
R56	1.6748	1.10546	1.01826	1.30574	0.356557	0.118852	27.3068	0.3143	0.20394	0.18972	0.241267	0.068193	0.022731	28.2646	0.5973	0.5873	0.593	0.592533	0.00501631	0.0016721	0.846586	0.005	0.015	0.0028	0.0076	0.00650231	0.00253333	85.5567
R57	1.07206	1.18264	0.90444	1.06012	0.140071	0.0466904	13.2127	0.19754	0.22232	0.16602	0.198409	0.0282172	0.00940572	14.2217	0.5865	0.5984	0.5843	0.5955	0.00758573	0.00252858	1.27384	0.0028	0.0034	0.0024	0.00293333	0.000503322	0.000977778	17.1587
R136	0.8099	0.968	0.62248	0.800127	0.172967	0.0576557	21.6175	0.0987333	0.1699	0.11602	0.128218	0.0371182	0.0123727	28.9494	0.582	0.5587	0.5932	0.5894	0.0176001	0.0058667	2.9861	0.0008	0.004	0.0018	0.0022	0.00163707	0.000733333	74.4123
R58	1.1069	1.12688	1.1724	1.13539	0.0335696	0.0111899	2.95665	0.1884	0.18972	0.197967	0.192029	0.00518445	0.00172815	2.69983	0.5417	0.5359	0.5374	0.546133	0.00301054	0.00100351	0.551246	0.0006	0.013	0.0016	0.00506667	0.00688864	0.00168889	135.96
R137	0.6131	1.30593	0.9002	0.939744	0.348105	0.116035	37.0426	0.116233	0.237767	0.1784	0.177467	0.060772	0.0202573	34.2442	0.6035	0.5795	0.6309	0.6193	0.0257187	0.00857291	4.15287	0.00166667	0.00333333	0.002	0.00233333	0.000881917	0.000777778	37.7964
R138	1.2899	1.28474	1.0927	1.22245	0.112394	0.0374645	9.19415	0.217533	0.24636	0.18428	0.216058	0.0310663	0.0103554	14.3787	0.5368	0.6104	0.5368	0.561333	0.042493	0.0141643	7.57001	0.0045	0.00633333	0.0024	0.00441111	0.00196817	0.00147037	44.6185
R59	1.92365	1.8195	1.74074	1.82796	0.0917482	0.0305827	5.01915	0.380925	0.349967	0.31556	0.348817	0.0326977	0.0108992	9.37387	0.6303	0.6122	0.577	0.6065	0.0271033	0.00903444	4.46881	0.0048	0.004	0.00766667	0.00548889	0.00192796	0.00182963	35.1248
R60	1.00255	0.996833	1.10525	1.03488	0.0610111	0.020337	5.89549	0.1932	0.200433	0.2184	0.204011	0.0129754	0.00432513	6.36013	0.6133	0.6401	0.629	0.627467	0.0134656	0.00448855	2.14603	0.0012	0.005	0.00233333	0.00284444	0.00195088	0.000948148	68.5856
R61	1.2607	1.17134	1.25398	1.22867	0.0497657	0.0165886	4.05036	0.2444	0.23052	0.24428	0.239733	0.00797921	0.00265974	3.32837	0.6171	0.6265	0.6201	0.6688	0.00480139	0.00160046	0.717911	0.004	0.009	0.0038	0.0056	0.00294618	0.00186667	52.6104
R62	0.251575	0.280533	0.3579	0.313956	0.0549685	0.0183228	17.5084	0.047725	0.0544333	0.05465	0.0570278	0.0039371	0.00131237	6.90382	0.6039	0.6176	0.4862	0.5717	0.0722345	0.0240782	12.635	0.0006	0.00075	0.000333333	0.000561111	0.000211038	0.000187037	37.6107
R139	1.21052	1.19462	1.34896	1.25137	0.0848914	0.0282971	6.78389	0.21798	0.21638	0.24354	0.225967	0.01524	0.00507999	6.74434	0.5732	0.5766	0.5747	0.5874	0.00170392	0.000567972	0.290078	0.008	0.0032	0.0034	0.00486667	0.00271539	0.00162222	55.7956
R63	0.719333	0.8664	0.801	0.795578	0.0736831	0.024561	9.26159	0.134967	0.1682	0.1467	0.152125	0.0168542	0.00561805	11.0791	0.5972	0.6181	0.5829	0.648	0.0177028	0.00590094	2.73192	0.0012	0.001	0.004	0.00225	0.0016773	0.00075	74.5466
R140	0.298933	0.38455	0.278167	0.32055	0.0563898	0.0187966	17.5916	0.0607667	0.0705	0.0581333	0.0631333	0.00651417	0.00217139	10.3181	0.647	0.5835	0.6653	0.631933	0.0429309	0.0143103	6.79358	0.0015	0.000666667	0.0015	0.00122222	0.000481125	0.000407407	39.3648
R64	0.1343	0.241113	0.1145	0.165858	0.0681078	0.0227026	41.0639	0.0485	0.0418267	0.03965	0.0433256	0.00461147	0.00153716	10.6438	0.5501	0.5522	0.5511	0.685433	0.0010504	0.000350132	0.153246	0.000333333	0.0009	0.0005	0.000577778	0.00029123	0.000192593	50.4052
R65	1.1064	1.3491	1.12005	1.19185	0.136353	0.0454511	11.4405	0.2152	0.24435	0.2011	0.220217	0.0220571	0.00735237	10.0161	0.6192	0.5766	0.5715	0.630533	0.0261918	0.0087306	4.15391	0.003	0.0035	0.003	0.00316667	0.000288675	0.00105556	9.11606
R66	0.3075	0.36085	0.77826	0.482203	0.257776	0.0859255	53.458	0.0702	0.0624	0.15422	0.0956067	0.0509102	0.0169701	53.2497	0.7265	0.5503	0.6307	0.635833	0.0882121	0.029404	13.8735	0.0015	0.001	0.0024	0.00163333	0.00070946	0.000544444	43.4363
R67	2.29305	2.053	2.66192	2.33599	0.306723	0.102241	13.1303	0.3821	0.36058	0.47688	0.40652	0.0618763	0.0206254	15.221	0.5304	0.5591	0.5703	0.613667	0.0205797	0.00685989	3.35356	0.005	0.00625	0.0068	0.00601667	0.000922406	0.00200556	15.3309
R141	0.505	0.529	0.5433	0.525767	0.0193536	0.00645121	3.68103	0.07344	0.0745333	0.08402	0.0773311	0.00581849	0.0019395	7.52412	0.4629	0.4484	0.4922	0.477367	0.0223129	0.00743762	4.67415	0.0068	0.001	0.001	0.00293333	0.00334863	0.000977778	114.158
R142	1.36258	2.01056	1.7793	1.71748	0.328384	0.109461	19.1201	0.21498	0.31064	0.28024	0.26862	0.0488772	0.0162924	18.1957	0.5022	0.4918	0.5013	0.484567	0.00576223	0.00192074	1.18915	0.0026	0.0038	0.0036	0.00333333	0.00064291	0.00111111	19.2873
R143	1.15757	1.0096	1.69422	1.28713	0.36023	0.120077	27.9871	0.166733	0.15592	0.27156	0.198071	0.0638725	0.0212908	32.2473	0.4585	0.4916	0.5102	0.490467	0.0261867	0.0087289	5.33914	0.002	0.002	0.0034	0.00246667	0.00080829	0.000822222	32.7685
R144	1.05456	1.14206	1.38966	1.21891	0.173807	0.0579358	14.2593	0.16508	0.18862	0.22526	0.192987	0.0303267	0.0101089	15.7144	0.4983	0.5257	0.516	0.513333	0.0138933	0.00463109	2.70648	0.002	0.0024	0.003	0.00246667	0.000503322	0.000822222	20.405
R68	0.640633	0.59325	0.79896	0.677614	0.107726	0.0359086	15.8978	0.0947	0.089425	0.11844	0.100855	0.0154558	0.00515192	15.3247	0.4706	0.4799	0.4719	0.546033	0.0050362	0.00167873	0.922325	0.001	0.001	0.0014	0.00113333	0.00023094	0.000377778	20.3771
R145	1.1166	1.54974	1.8963	1.52088	0.39065	0.130217	25.6858	0.176433	0.25184	0.30118	0.243151	0.0628256	0.0209419	25.8381	0.5029	0.5173	0.5056	0.5086	0.00765441	0.00255147	1.505	0.00233333	0.0032	0.0038	0.00311111	0.000737363	0.00103704	23.7009
R69	0.964875	0.99584	0.90675	1.05643	0.0452297	0.0150766	4.28136	0.1518	0.1601	0.14295	0.161691	0.00857647	0.00285882	5.30423	0.5008	0.5117	0.5018	0.504767	0.00602522	0.00200841	1.19367	0.002	0.002	0.00175	0.00198889	0.000144338	0.000662963	7.2572
R146	1.5132	1.78076	2.31346	1.86914	0.407385	0.135795	21.7953	0.21785	0.2618	0.33826	0.272637	0.0609321	0.0203107	22.3492	0.4583	0.4679	0.4654	0.463867	0.00498029	0.0016601	1.07365	0.0025	0.003	0.004	0.00316667	0.000763763	0.00105556	24.1188
R70	0.5397	0.55822	0.58052	0.55948	0.0204391	0.00681305	3.65324	0.08545	0.08934	0.10116	0.0919833	0.00818177	0.00272726	8.89484	0.5039	0.5094	0.5547	0.570167	0.0278776	0.00929255	4.88939	0.001	0.0012	0.0014	0.0012	0.0002	0.0004	16.6667
R147	1.6935	1.78642	1.94864	1.80952	0.129129	0.043043	7.13609	0.29425	0.30786	0.3385	0.313537	0.0226646	0.00755487	7.22869	0.5531	0.5485	0.5529	0.5515	0.0026	0.000866667	0.471442	0.004	0.0042	0.0046	0.00426667	0.000305505	0.00142222	7.16027
R71	0.86872	0.80064	0.89532	0.854893	0.0488309	0.016277	5.71193	0.14556	0.12762	0.14436	0.13918	0.0100292	0.00334307	7.20593	0.5333	0.5074	0.5132	0.517967	0.013592	0.00453068	2.62411	0.002	0.0016	0.0018	0.0018	0.0002	0.0006	11.1111
R148	1.08613	1.25354	1.3882	1.24262	0.151329	0.050443	12.1782	0.196	0.22042	0.24074	0.219053	0.0224013	0.0074671	10.2264	0.5744	0.5597	0.552	0.5639	0.0113808	0.00379361	2.01824	0.00266667	0.003	0.0034	0.00302222	0.000367171	0.00100741	12.1491
R149	1.92623	2.01895	2.38252	2.10923	0.24117	0.0803899	11.434	0.298967	0.3198	0.35858	0.325782	0.0302536	0.0100845	9.28644	0.494	0.5042	0.4791	0.532233	0.0126231	0.00420771	2.37173	0.00366667	0.004	0.0042	0.00395556	0.00026943	0.00131852	6.81144
R150	0.566975	0.61258	0.600875	0.593477	0.0236856	0.00789518	3.99098	0.08205	0.08698	0.0801	0.0830433	0.00354593	0.00118198	4.26998	0.4607	0.452	0.4243	0.5163	0.0190085	0.00633617	3.68168	0.001	0.001	0.00075	0.000916667	0.000144338	0.000305556	15.7459
R151	1.45635	1.34218	1.86284	1.55379	0.273665	0.0912217	17.6128	0.266425	0.23946	0.3224	0.276095	0.0423071	0.0141024	15.3234	0.5823	0.5679	0.5509	0.567033	0.0157179	0.00523931	2.77196	0.004	0.0034	0.0044	0.00393333	0.000503322	0.00131111	12.7963
R152	0.8226	1.146	1.30096	1.08985	0.244073	0.0813575	22.395	0.1381	0.161033	0.18958	0.162904	0.025791	0.00859699	15.832	0.5343	0.4473	0.4639	0.481833	0.0461893	0.0153964	9.58616	0.002	0.00166667	0.0022	0.00195556	0.00026943	0.000651852	13.7777
R72	1.7331	2.2207	2.43835	2.13072	0.361133	0.120378	16.9489	0.28475	0.39034	0.41625	0.36378	0.0696573	0.0232191	19.1482	0.523	0.5595	0.5434	0.541967	0.0182922	0.00609739	3.37515	0.00375	0.0054	0.00575	0.00496667	0.0010681	0.00165556	21.5053
R153	2.07225	2.13276	2.29556	2.16686	0.115494	0.0384979	5.33001	0.30835	0.33666	0.36088	0.335297	0.0262915	0.00876384	7.84127	0.4736	0.5025	0.5004	0.492167	0.0161135	0.00537115	3.27398	0.0035	0.0042	0.0046	0.0041	0.000556776	0.00136667	13.5799
R154	1.08462	1.19374	1.23177	1.17004	0.0763793	0.0254598	6.5279	0.15145	0.19194	0.1834	0.175597	0.0213431	0.00711438	12.1546	0.4444	0.5118	0.4739	0.482533	0.0337871	0.0112624	7.00203	0.00175	0.0024	0.00233333	0.00216111	0.00035759	0.00072037	16.5466
R73	1.25493	1.68943	1.0245	1.32296	0.337645	0.112548	25.522	0.1899	0.256733	0.1581	0.201578	0.0503429	0.016781	24.9744	0.4816	0.4837	0.4912	0.498367	0.00504678	0.00168226	1.01266	0.00233333	0.00316667	0.002	0.0025	0.000600925	0.000833333	24.037
R74	1.3739	1.2542	1.24944	1.29251	0.0705231	0.0235077	5.45628	0.20606	0.18788	0.19328	0.19574	0.00933632	0.00311211	4.76975	0.4774	0.4768	0.4924	0.4822	0.00883855	0.00294618	1.83296	0.0024	0.0022	0.0024	0.00233333	0.00011547	0.000777778	4.94872
R75	1.8898	1.2136	1.192	1.4318	0.396787	0.132262	27.7124	0.3076	0.20895	0.20275	0.239767	0.0588271	0.019609	24.5352	0.5181	0.5481	0.5414	0.535867	0.0157469	0.00524895	2.93858	0.004	0.00275	0.00266667	0.00313889	0.000746907	0.0010463	23.7953
R155	1.65742	1.7385	1.76572	1.72055	0.0563351	0.0187784	3.27426	0.2634	0.2664	0.27458	0.268127	0.00578655	0.00192885	2.15814	0.5059	0.4878	0.495	0.496233	0.00911281	0.0030376	1.8364	0.00325	0.0032	0.0034	0.00328333	0.000104083	0.00109444	3.17005
R76	1.00234	1.50298	1.01396	1.17309	0.285751	0.0952504	24.3588	0.15378	0.228717	0.14828	0.176926	0.0449366	0.0149789	25.3986	0.4884	0.4844	0.4655	0.479433	0.0122312	0.00407708	2.55119	0.0018	0.00283333	0.0018	0.00214444	0.000596595	0.000714815	27.8205
R156	1.3109	1.29259	1.5611	1.3882	0.150019	0.0500064	10.8068	0.19386	0.1926	0.23762	0.208027	0.0256363	0.00854544	12.3236	0.4707	0.4743	0.4845	0.4765	0.00715821	0.00238607	1.50225	0.0022	0.00225	0.0028	0.00241667	0.000332916	0.000805556	13.7759
R157	1.41597	1.6614	1.65904	1.57881	0.141021	0.0470069	8.93211	0.219275	0.263783	0.272586	0.251881	0.0285789	0.00952629	11.3462	0.4929	0.5054	0.523	0.5071	0.0151218	0.00504061	2.98202	0.00275	0.00333333	0.00357143	0.00321825	0.000422633	0.00107275	13.1324
R77	0.66298	0.728975	0.65715	0.683035	0.0398919	0.0132973	5.84038	0.11328	0.1236	0.0952	0.110693	0.0143756	0.00479187	12.9869	0.5439	0.5397	0.4611	0.5149	0.0466395	0.0155465	9.05797	0.0016	0.00175	0.001	0.00145	0.000396863	0.000483333	27.3698
R158	0.8422	1.03745	1.15314	1.01093	0.157157	0.0523858	15.5458	0.1931	0.17145	0.18814	0.18423	0.0113423	0.00378075	6.15657	0.7297	0.5261	0.5193	0.5917	0.11956	0.0398533	20.2062	0.004	0.0025	0.0024	0.00296667	0.000896289	0.000988889	30.212
R159	2.35313	2.0642	2.2169	2.21141	0.144545	0.0481816	6.53632	0.4239	0.357833	0.38332	0.388351	0.0333194	0.0111065	8.57972	0.5734	0.5518	0.5504	0.558533	0.0128939	0.00429798	2.30853	0.006	0.005	0.0052	0.0054	0.00052915	0.0018	9.79908
R160	1.4012	1.7992	1.61528	1.60523	0.19919	0.0663967	12.4089	0.21118	0.279	0.255887	0.248689	0.0344783	0.0114928	13.864	0.4797	0.4936	0.5043	0.5166	0.0123346	0.00411155	2.38766	0.0026	0.0035	0.00325	0.00311667	0.000464579	0.00103889	14.9063
R78	1.19143	1.3438	1.2108	1.24868	0.0829454	0.0276485	6.64266	0.172033	0.20545	0.182375	0.186619	0.0171079	0.00570263	9.16726	0.4596	0.4867	0.4795	0.475267	0.0140372	0.00467907	2.95354	0.002	0.0025	0.00225	0.00225	0.00025	0.00075	11.1111
R161	1.49214	1.42652	1.7433	1.55399	0.167201	0.0557336	10.7595	0.23622	0.22022	0.28142	0.245953	0.0317398	0.0105799	12.9048	0.5039	0.4914	0.5139	0.660967	0.0112731	0.00375771	1.70555	0.003	0.0028	0.0036	0.00313333	0.000416333	0.00104444	13.2872
R79	2.49822	2.60156	2.76932	2.62303	0.13682	0.0456066	5.21609	0.43676	0.44606	0.4662	0.449673	0.0150489	0.00501631	3.34664	0.5565	0.5458	0.5359	0.546067	0.0103026	0.0034342	1.88669	0.006	0.006	0.0062	0.00606667	0.00011547	0.00202222	1.90335
R162	1.51365	1.7538	1.56091	1.60945	0.127221	0.0424071	7.90462	0.2434	0.2607	0.2411	0.2484	0.010714	0.00357134	4.31321	0.5119	0.4732	0.4917	0.566533	0.0193562	0.00645207	3.41661	0.003	0.003	0.003	0.003	0	0.001	0
R163	3.16473	2.44578	2.39346	2.66799	0.430985	0.143662	16.1539	0.5257	0.41675	0.40466	0.449037	0.066667	0.0222223	14.8467	0.5288	0.5424	0.5382	0.536467	0.00696372	0.00232124	1.29807	0.007	0.00566667	0.0054	0.00602222	0.000857213	0.00200741	14.2342
R164	1.93106	1.50125	2.30966	1.91399	0.404475	0.134825	21.1326	0.28966	0.23175	0.35778	0.293063	0.0630839	0.021028	21.5257	0.4775	0.4914	0.4931	0.487333	0.00855823	0.00285274	1.75614	0.0034	0.00275	0.0044	0.00351667	0.000831164	0.00117222	23.635
R80	2.39898	2.17954	2.06428	2.21427	0.170031	0.0566769	7.67888	0.39852	0.36838	0.35348	0.37346	0.0229457	0.00764857	6.14409	0.5288	0.538	0.5451	0.5373	0.00817251	0.00272417	1.52103	0.0052	0.005	0.0048	0.005	0.0002	0.00166667	4
R165	2.33008	2.20752	2.34302	2.29354	0.0747759	0.0249253	3.26028	0.36724	0.35364	0.37554	0.365473	0.0110564	0.00368546	3.02522	0.5017	0.5099	0.5102	0.507267	0.00482321	0.00160774	0.950823	0.0046	0.0046	0.0048	0.00466667	0.00011547	0.00155556	2.47436
R81	0.7533	0.77512	0.53776	0.688727	0.131195	0.0437318	19.049	0.1128	0.12558	0.08718	0.10852	0.0195545	0.00651817	18.0193	0.4766	0.5157	0.516	0.502767	0.0226615	0.00755383	4.50736	0.0014	0.0016	0.0012	0.0014	0.0002	0.000466667	14.2857
R166	0.470075	0.70454	0.67512	0.616578	0.127726	0.0425752	20.7152	0.07465	0.11186	0.1088	0.0984367	0.0206566	0.00688553	20.9847	0.5054	0.5054	0.5129	0.5079	0.00433013	0.00144338	0.852555	0.001	0.0014	0.0014	0.00126667	0.00023094	0.000422222	18.2321
R167	0.259325	0.296375	0.43872	0.367687	0.0947078	0.0315693	25.7577	0.038325	0.03906	0.06332	0.05236	0.0142234	0.00474115	27.1647	0.4704	0.5245	0.4594	0.484767	0.0348469	0.0116156	7.18838	0.0005	0.00075	0.0008	0.000683333	0.000160728	0.000227778	23.5211
R82	0.8789	0.65804	0.69316	0.743367	0.118682	0.0395605	15.9654	0.1383	0.09058	0.09638	0.10842	0.0260388	0.00867961	24.0166	0.501	0.4381	0.4426	0.460567	0.0350885	0.0116962	7.61855	0.002	0.001	0.001	0.00133333	0.00057735	0.000444444	43.3013
R83	1.61402	1.45775	1.78818	1.61998	0.165296	0.0550986	10.2035	0.25332	0.242725	0.29034	0.262128	0.0249997	0.00833325	9.53721	0.4996	0.53	0.5168	0.515467	0.0152438	0.00508127	2.95728	0.0032	0.00325	0.0038	0.00341667	0.000332916	0.00113889	9.74389
R84	0.854233	0.9748	0.83344	0.887491	0.0763231	0.025441	8.59988	0.1205	0.1575	0.13096	0.13632	0.0190735	0.00635782	13.9917	0.4491	0.5142	0.5002	0.580133	0.0342667	0.0114222	5.90669	0.00133333	0.002	0.0016	0.00164444	0.000335548	0.000548148	20.405
R168	0.77842	0.57558	0.69852	0.684173	0.102178	0.0340594	14.9346	0.1214	0.09006	0.1145	0.108653	0.0164677	0.00548925	15.1562	0.4965	0.4981	0.5217	0.505433	0.01411	0.00470335	2.79167	0.0016	0.0012	0.0014	0.0014	0.0002	0.000466667	14.2857
R169	0.69144	0.76736	0.65034	0.703047	0.0593671	0.019789	8.44427	0.1178	0.12044	0.10586	0.1147	0.00776863	0.00258954	6.773	0.5423	0.4996	0.5181	0.572767	0.0214133	0.00713777	3.73858	0.0016	0.0016	0.0014	0.00153333	0.00011547	0.000511111	7.53066
R85	0.72436	0.64342	0.64842	0.672067	0.0453563	0.0151188	6.74878	0.10856	0.09268	0.09652	0.0992533	0.00828534	0.00276178	8.34767	0.4771	0.4585	0.4739	0.469833	0.00994451	0.00331484	2.1166	0.0012	0.001	0.0012	0.00113333	0.00011547	0.000377778	10.1885
R86	1.29338	1.7327	1.4785	1.50153	0.220563	0.0735211	14.6893	0.2057	0.2764	0.23184	0.24063	0.0357477	0.0119159	14.8559	0.5062	0.5078	0.4991	0.525733	0.00463069	0.00154356	0.880807	0.0026	0.0036	0.0028	0.00315556	0.00052915	0.00105185	16.7688
R170	1.7611	1.39926	1.32216	1.49417	0.234358	0.0781192	15.6848	0.27676	0.22754	0.20942	0.237907	0.0348464	0.0116155	14.6471	0.5002	0.5176	0.5042	0.507333	0.00911336	0.00303779	1.79633	0.0034	0.003	0.0026	0.003	0.0004	0.001	13.3333
R171	0.346667	0.59118	0.68816	0.542002	0.175978	0.0586593	32.4681	0.0614	0.09488	0.11028	0.0888533	0.0249911	0.00833036	28.1262	0.5637	0.5109	0.5101	0.528233	0.0307176	0.0102392	5.81516	0.001	0.0012	0.0014	0.0012	0.0002	0.0004	16.6667
R172	1.5837	1.85548	1.71202	1.71707	0.13596	0.0453201	7.91817	0.272175	0.32744	0.30062	0.300078	0.0276365	0.00921216	9.20976	0.547	0.5617	0.5589	0.555867	0.00780534	0.00260178	1.40417	0.00375	0.0046	0.0042	0.00418333	0.000425245	0.00139444	10.1652
R173	1.13234	1.26862	1.23916	1.21337	0.0717062	0.0239021	5.90965	0.18072	0.19894	0.18206	0.18724	0.0101546	0.00338487	5.42332	0.508	0.4991	0.4677	0.496633	0.021171	0.00705699	4.2629	0.0022	0.0024	0.0022	0.00226667	0.00011547	0.000755556	5.09427
R87	0.7709	0.88692	0.8212	1.12809	0.0581805	0.0193935	5.15743	0.13002	0.14226	0.13432	0.187567	0.00620955	0.00206985	3.31058	0.5369	0.5106	0.5207	0.529833	0.0132674	0.00442246	2.50407	0.0018	0.0018	0.0018	0.00238889	0	0.000796296	0
R88	1.0257	1.18646	1.13318	1.11511	0.0818886	0.0272962	7.34353	0.2089	0.2136	0.2098	0.210767	0.00249466	0.000831554	1.18361	0.6483	0.5731	0.5893	0.6216	0.0395779	0.0131926	6.36711	0.0014	0.003	0.003	0.00246667	0.00092376	0.000822222	37.4497
R89	0.476075	0.53602	0.59812	0.536738	0.0610257	0.0203419	11.3697	0.075125	0.0865	0.09544	0.0856883	0.0101818	0.00339393	11.8824	0.5022	0.5136	0.5079	0.5126	0.0057	0.0019	1.11198	0.001	0.0012	0.0012	0.00113333	0.00011547	0.000377778	10.1885
R174	0.57852	0.545275	0.615433	0.579743	0.0350951	0.0116984	6.05357	0.09224	0.082175	0.0883167	0.0875772	0.00507308	0.00169103	5.79269	0.5075	0.4797	0.4568	0.481333	0.0253894	0.00846314	5.27481	0.0012	0.001	0.001	0.00106667	0.00011547	0.000355556	10.8253
R175	1.094	1.1199	1.23302	1.14897	0.0739277	0.0246426	6.43425	0.22292	0.229475	0.256317	0.236237	0.0176955	0.00589849	7.49056	0.6486	0.6522	0.6617	0.654167	0.00676782	0.00225594	1.03457	0.0036	0.00375	0.00416667	0.00383889	0.000293605	0.00127963	7.64817
R90	1.02858	1.29533	1.32453	1.21615	0.163097	0.0543657	13.411	0.165575	0.220667	0.227567	0.204603	0.0339747	0.0113249	16.6052	0.5124	0.5423	0.5469	0.533867	0.0187324	0.00624414	3.50882	0.002	0.003	0.003	0.00266667	0.00057735	0.000888889	21.6506
R176	0.5762	0.542425	0.53042	0.812933	0.023737	0.00791234	2.91992	0.0934	0.0926	0.0844	0.12674	0.0049813	0.00166043	3.93033	0.516	0.5434	0.5065	0.521967	0.0191599	0.00638665	3.67072	0.00133333	0.00125	0.001	0.00186667	0.000173472	0.000622222	9.29315
R177	1.32048	1.1007	1.0004	1.14053	0.163714	0.0545715	14.3543	0.19002	0.1552	0.1348	0.160007	0.027922	0.00930735	17.4505	0.458	0.4488	0.4289	0.445233	0.0148743	0.00495808	3.34078	0.0022	0.0018	0.0014	0.0018	0.0004	0.0006	22.2222
R178	1.18293	1.26176	1.41488	1.28652	0.117937	0.0393123	9.16711	0.210667	0.20818	0.23895	0.219266	0.0170925	0.0056975	7.79535	0.5669	0.5252	0.5376	0.543233	0.0214132	0.00713772	3.9418	0.003	0.0028	0.00325	0.00301667	0.000225462	0.00100556	7.47389
R179	0.99318	0.8176	1.02586	0.982838	0.112003	0.0373345	11.3959	0.15686	0.12765	0.16838	0.152069	0.0209955	0.0069985	13.8066	0.5027	0.497	0.5225	0.5074	0.0133839	0.00446132	2.63775	0.002	0.0015	0.0022	0.002	0.000360555	0.000666667	18.0278
R91	1.07132	1.1772	1.12858	1.2433	0.0529987	0.0176662	4.26274	0.15194	0.17444	0.16646	0.190042	0.0114073	0.00380244	6.00253	0.4514	0.4717	0.4695	0.485567	0.0111396	0.00371319	2.29414	0.0018	0.002	0.002	0.00222222	0.00011547	0.000740741	5.19615
R92	1.29632	1.13808	1.14146	1.2131	0.0904	0.0301333	7.452	0.20394	0.17816	0.18256	0.18851	0.0137905	0.00459684	7.31554	0.5008	0.4983	0.5091	0.502733	0.00565361	0.00188454	1.12457	0.0026	0.0022	0.0024	0.00243333	0.0002	0.000811111	8.21918
R180	0.21805	0.30296	0.326925	0.282645	0.0572098	0.0190699	20.2409	0.043	0.04254	0.04655	0.04403	0.00219447	0.00073149	4.98403	0.6278	0.4469	0.4533	0.509333	0.102645	0.034215	20.1528	0.00075	0.0004	0.0005	0.00055	0.000180278	0.000183333	32.7777
R181	0.822967	1.53562	1.26338	1.37045	0.359619	0.119873	26.2409	0.1402	0.2563	0.19266	0.22042	0.0581396	0.0193799	26.3768	0.5422	0.5313	0.4854	0.519633	0.0301437	0.0100479	5.80096	0.002	0.0034	0.0024	0.00286667	0.00072111	0.000955556	25.155
R182	0.9915	1.07213	1.16905	1.17071	0.0888994	0.0296331	7.59364	0.17335	0.1718	0.196488	0.180837	0.0138276	0.00460921	7.64644	0.5565	0.5101	0.535	0.533867	0.0232208	0.00774025	4.34954	0.0025	0.00233333	0.002625	0.00248611	0.000146329	0.000828704	5.88584
R183	0.4033	0.65496	0.50222	0.52016	0.126786	0.0422618	24.3743	0.0616	0.09804	0.07604	0.07856	0.0183502	0.00611675	23.3582	0.4862	0.4765	0.4819	0.502633	0.00486038	0.00162013	0.966984	0.00075	0.0012	0.001	0.000983333	0.000225462	0.000327778	22.9284
R93	0.895625	1.00986	0.96504	0.956842	0.0575571	0.0191857	6.01532	0.14095	0.1583	0.15104	0.150097	0.00871338	0.00290446	5.80518	0.501	0.499	0.4982	0.4994	0.00144222	0.00048074	0.288791	0.00175	0.002	0.0018	0.00185	0.000132288	0.000616667	7.15068
R94	0.88692	0.77638	0.95328	0.872193	0.0893647	0.0297882	10.246	0.13238	0.11214	0.14204	0.128853	0.0152588	0.00508626	11.842	0.4751	0.4597	0.4743	0.4697	0.00866949	0.00288983	1.84575	0.0016	0.0012	0.0016	0.00146667	0.00023094	0.000488889	15.7459
R184	1.2863	1.75724	1.78152	1.60835	0.27917	0.0930568	17.3575	0.2039	0.28362	0.28368	0.257067	0.0460437	0.0153479	17.9112	0.5046	0.5138	0.5069	0.5168	0.00478783	0.00159594	0.926438	0.0026	0.0036	0.0036	0.00326667	0.00057735	0.00108889	17.674
R95	0.665567	0.65492	0.875	1.07105	0.124104	0.041368	11.5871	0.0996	0.09376	0.130357	0.107906	0.0196615	0.00655385	18.221	0.4764	0.4557	0.4742	0.468767	0.0113694	0.0037898	2.42539	0.00133333	0.001	0.00157143	0.00176667	0.000287034	0.000588889	16.2472
R96	1.3836	1.15806	1.003	1.18155	0.191385	0.0637948	16.1977	0.20115	0.1725	0.143425	0.172358	0.0288628	0.00962092	16.7458	0.4628	0.4742	0.4552	0.562867	0.00956312	0.00318771	1.699	0.0025	0.002	0.00175	0.00208333	0.000381881	0.000694444	18.3303
R185	1.4503	1.31604	1.30582	1.35739	0.0806274	0.0268758	5.9399	0.22515	0.20922	0.20074	0.211703	0.012393	0.00413101	5.85396	0.4942	0.506	0.4893	0.4965	0.00858429	0.00286143	1.72896	0.003	0.0026	0.0024	0.00266667	0.000305505	0.000888889	11.4564
R186	1.05844	1.17602	1.14285	1.12577	0.0606223	0.0202074	5.38496	0.16342	0.19022	0.18625	0.179963	0.0144638	0.00482127	8.03708	0.4914	0.5149	0.5187	0.508333	0.0147873	0.00492909	2.90897	0.002	0.0024	0.0025	0.0023	0.000264575	0.000766667	11.5033
R187	0.61015	0.65576	0.79234	0.686083	0.0948047	0.0316016	13.8182	0.092825	0.0969	0.11932	0.103015	0.0142668	0.0047556	13.8492	0.4842	0.4704	0.4794	0.478	0.00700571	0.00233524	1.46563	0.001	0.0012	0.0014	0.0012	0.0002	0.0004	16.6667
R188	0.66924	1.55366	1.09388	1.10559	0.442326	0.147442	40.0081	0.1054	0.24248	0.1659	0.17126	0.068697	0.022899	40.1127	0.5013	0.4968	0.4827	0.4936	0.00970412	0.00323471	1.96599	0.0014	0.003	0.002	0.00213333	0.00080829	0.000711111	37.8886
R189	1.50376	1.57536	1.22156	1.43356	0.187055	0.0623517	13.0483	0.24224	0.24502	0.19192	0.226393	0.0298871	0.00996237	13.2014	0.5127	0.4951	0.5001	0.502633	0.00906936	0.00302312	1.80437	0.0032	0.003	0.0024	0.00286667	0.000416333	0.000955556	14.5233
R190	0.52124	0.62252	0.588067	0.717927	0.0514951	0.017165	7.17275	0.07426	0.08764	0.0810667	0.09504	0.00669034	0.00223011	7.0395	0.4535	0.4481	0.4388	0.4468	0.00743572	0.00247857	1.66422	0.0008	0.001	0.001	0.00106667	0.00011547	0.000355556	10.8253
R97	0.1545	0.18292	0.15584	0.4296	0.0160355	0.00534516	3.73265	0.0187	0.02922	0.02523	0.0573667	0.00531086	0.00177029	9.25775	0.3863	0.5083	0.5154	0.47	0.0725732	0.0241911	15.4411	0.00038	0.0004	0.0003	0.000943333	5.2915e-05	0.000314444	5.60937
R191	1.0456	1.1448	1.0603	1.08357	0.0535366	0.0178455	4.94077	0.1571	0.1782	0.163133	0.166144	0.0108675	0.0036225	6.541	0.4782	0.4955	0.4897	0.4878	0.00880511	0.00293504	1.80507	0.002	0.0022	0.002	0.00206667	0.00011547	0.000688889	5.58726
R210	0.758125	0.86854	0.905467	0.844044	0.0766644	0.0255548	9.08299	0.117525	0.1346	0.145833	0.132653	0.0142543	0.00475142	10.7455	0.4934	0.4933	0.5126	0.499767	0.0111141	0.0037047	2.22386	0.0015	0.0016	0.00183333	0.00164444	0.000171053	0.000548148	10.4019
R98	0.1938	0.26372	0.384625	0.291581	0.096541	0.0321803	33.1096	0.0281	0.03688	0.051625	0.0388683	0.0118879	0.00396262	30.585	0.4619	0.4453	0.4272	0.492233	0.0173554	0.00578513	3.52585	0.0005	0.0004	0.0005	0.000566667	5.7735e-05	0.000188889	10.1885
R99	0.7025	0.71044	0.9968	0.803247	0.167669	0.0558897	20.8739	0.1092	0.11118	0.15478	0.165036	0.0257631	0.00858769	15.6105	0.4948	0.4981	0.4942	0.508667	0.0021	0.0007	0.412844	0.0015	0.0014	0.002	0.00163333	0.000321455	0.000544444	19.6809
R100	1.57997	1.7515	1.6359	1.65579	0.0874755	0.0291585	5.283	0.273025	0.31246	0.27466	0.286715	0.0223108	0.00743694	7.78153	0.55	0.5679	0.5344	0.550767	0.0167632	0.00558772	3.0436	0.00375	0.0044	0.0036	0.00391667	0.000425245	0.00130556	10.8573
R192	1.61712	1.46476	1.92064	1.66751	0.232079	0.0773597	13.9177	0.2885	0.2412	0.3517	0.2938	0.0554403	0.0184801	18.8701	0.5679	0.5241	0.5829	0.5583	0.0305529	0.0101843	5.47249	0.004	0.0032	0.0052	0.0168667	0.00100664	0.00562222	5.96825
R101	1.4467	1.05272	1.45636	1.31859	0.230304	0.0767679	17.4659	0.228	0.1617	0.23326	0.207653	0.0398836	0.0132945	19.2068	0.5017	0.4889	0.5098	0.500133	0.0105377	0.00351257	2.10698	0.003	0.002	0.003	0.00266667	0.00057735	0.000888889	21.6506
R102	1.00092	1.21312	1.5685	1.26085	0.286784	0.0955947	22.7454	0.15584	0.19166	0.24294	0.196813	0.0437781	0.0145927	22.2435	0.4956	0.5029	0.493	0.510833	0.00513258	0.00171086	1.00475	0.002	0.0024	0.003	0.00246667	0.000503322	0.000822222	20.405
R103	0.41575	0.4681	0.551925	1.07993	0.0686911	0.022897	6.36068	0.0664	0.08156	0.095675	0.7689	0.0146406	0.0048802	1.9041	0.5082	0.5546	0.5518	0.5382	0.0260185	0.00867282	4.83435	0.001	0.0012	0.00125	0.0419	0.000132288	0.0139667	0.315722
R193	1.33435	1.44856	1.47602	1.41964	0.0751314	0.0250438	5.29227	0.208	0.23734	0.2404	0.22858	0.0178884	0.00596278	7.82586	0.4962	0.5215	0.5185	0.512067	0.0138226	0.00460752	2.69937	0.0025	0.003	0.0032	0.0029	0.000360555	0.000966667	12.4329
R194	0.44034	0.55876	0.43136	0.47682	0.071104	0.0237013	14.9121	0.0743	0.08622	0.06452	0.0750133	0.0108676	0.00362252	14.4875	0.5372	0.4912	0.4762	0.501533	0.0317857	0.0105952	6.33771	0.001	0.001	0.0008	0.00148025	0.00011547	0.000493417	7.80071
R195	0.868367	0.89018	1.00644	0.921662	0.0742254	0.0247418	8.05343	0.1263	0.14502	0.1621	0.144473	0.0179063	0.00596875	12.3942	0.463	0.5186	0.5127	0.4981	0.0305403	0.0101801	6.13136	0.00133333	0.0018	0.002	0.00171111	0.000342107	0.00057037	19.9933
R104	1.28575	1.16998	1.20305	1.21959	0.0596317	0.0198772	4.88947	0.2218	0.19448	0.21335	0.209877	0.0139873	0.00466242	6.66452	0.5491	0.5291	0.5645	0.561933	0.0177497	0.00591658	3.15869	0.003	0.0026	0.003	0.00286667	0.00023094	0.000955556	8.05605
R105	0.489	0.57014	0.5965	0.55188	0.056028	0.018676	10.1522	0.08746	0.10712	0.1057	0.100093	0.0109638	0.0036546	10.9536	0.5693	0.598	0.564	0.5771	0.0182929	0.00609763	3.1698	0.0012	0.0016	0.0014	0.0014	0.0002	0.000466667	14.2857
R106	1.00707	1.11076	1.16386	1.0939	0.0797455	0.0265818	7.29005	0.1622	0.18504	0.19784	0.181693	0.0180542	0.00601805	9.93661	0.5126	0.5303	0.5411	0.528	0.0143885	0.00479618	2.7251	0.002	0.0024	0.0026	0.00233333	0.000305505	0.000777778	13.0931
R196	1.12807	1.04072	1.08508	1.08462	0.0436751	0.0145584	4.02676	0.184767	0.17486	0.18148	0.180369	0.00504593	0.00168198	2.79756	0.5214	0.5348	0.5324	0.530333	0.00714516	0.00238172	1.3473	0.00233333	0.0024	0.0024	0.00237778	3.849e-05	0.000792593	1.61874
R107	1.4011	1.00754	1.25627	1.22164	0.199052	0.0663508	16.2939	0.187	0.15382	0.184567	0.175129	0.0184941	0.0061647	10.5603	0.4248	0.4859	0.4677	0.459467	0.0313711	0.010457	6.82771	0.002	0.0018	0.002	0.00193333	0.00011547	0.000644444	5.97259
R197	1.09732	1.24724	1.20784	1.18413	0.0777207	0.0259069	6.56351	0.17818	0.19058	0.19184	0.186867	0.00754921	0.0025164	4.03989	0.5169	0.4864	0.5056	0.502967	0.0154196	0.00513986	3.06573	0.0024	0.0024	0.0024	0.0024	0	0.0008	0
R198	0.23375	0.25282	0.28874	0.258437	0.0279219	0.00930732	10.8042	0.03515	0.03428	0.03678	0.0354033	0.00126911	0.000423036	3.58471	0.4787	0.4316	0.4056	0.485767	0.0370541	0.0123514	7.62795	0.0005	0.0004	0.0004	0.000766667	5.7735e-05	0.000255556	7.53066
R199	0.530475	0.6526	0.58266	0.588578	0.0612772	0.0204257	10.4111	0.094875	0.113125	0.0989	0.1023	0.00958831	0.0031961	9.37273	0.5693	0.5518	0.5403	0.5538	0.0146031	0.00486769	2.63689	0.00125	0.0015	0.0014	0.00138333	0.000125831	0.000461111	9.09619
R108	1.11753	1.57122	1.39468	1.36114	0.2287	0.0762332	16.802	0.13182	0.22724	0.214083	0.191048	0.0517129	0.0172376	27.068	0.4693	0.4603	0.4886	0.472733	0.014459	0.00481967	3.0586	0.002	0.0026	0.00266667	0.00242222	0.000367171	0.000807407	15.1585
R109	0.49395	0.22944	0.35086	0.358083	0.132403	0.0441343	36.9754	0.07425	0.03226	0.04498	0.0504967	0.0215317	0.00717724	42.6399	0.4784	0.4475	0.408	0.531633	0.0352874	0.0117625	6.63755	0.001	0.0004	0.0004	0.0006	0.00034641	0.0002	57.735
R110	0.7194	0.90422	0.68738	0.770333	0.117049	0.0390164	15.1946	0.1056	0.14172	0.11298	0.1201	0.0190836	0.00636121	15.8898	0.4672	0.4989	0.5231	0.622967	0.0280337	0.00934458	4.50004	0.001	0.0018	0.0014	0.0014	0.0004	0.000466667	28.5714
R200	1.24567	1.18207	1.06688	1.16488	0.0906242	0.0302081	7.77974	0.2256	0.21395	0.199367	0.212972	0.013144	0.00438132	6.17168	0.5765	0.5761	0.5948	0.582467	0.0106829	0.00356095	1.83407	0.00333333	0.003	0.003	0.00311111	0.00019245	0.00103704	6.1859
R201	0.5784	0.66654	0.609025	0.617988	0.0447484	0.0149161	7.24098	0.089775	0.10436	0.098975	0.0977033	0.00737519	0.0024584	7.54855	0.4941	0.4984	0.5173	0.503267	0.0123419	0.00411398	2.45236	0.001	0.0014	0.00125	0.00121667	0.000202073	0.000405556	16.6087
R111	0.316733	0.528633	0.481	0.4986	0.111171	0.037057	22.2967	0.0435333	0.0829333	0.0637	0.0633889	0.0197018	0.00656728	31.0809	0.4375	0.4994	0.4216	0.502367	0.0411041	0.0137014	8.18208	0.000333333	0.001	0.001	0.000833333	0.0003849	0.000277778	46.188
R202	0.818567	0.82578	0.84575	0.830032	0.0140817	0.0046939	1.69653	0.1348	0.13384	0.135125	0.134588	0.000668138	0.000222713	0.496431	0.5241	0.5159	0.5086	0.5162	0.00775435	0.00258478	1.5022	0.00166667	0.0018	0.00175	0.00173889	6.73575e-05	0.00057963	3.8736
R112	1.15247	1.01912	1.0807	1.0841	0.0667424	0.0222475	6.15649	0.188175	0.1694	0.185625	0.181067	0.0101838	0.00339459	5.62431	0.5197	0.5291	0.5467	0.531833	0.013706	0.00456865	2.57712	0.0025	0.0022	0.0025	0.0024	0.000173205	0.0008	7.21688
R113	0.23442	0.203067	0.23014	0.222542	0.0170015	0.00566718	7.63969	0.03592	0.0310667	0.0315	0.0328289	0.00268573	0.000895245	8.18101	0.4878	0.4872	0.4356	0.5014	0.029966	0.00998866	5.97646	0.0004	0.000333333	0.0004	0.000377778	3.849e-05	0.000125926	10.1885
R203	0.936875	0.9549	0.89468	0.928818	0.0309078	0.0103026	3.32765	0.143875	0.15022	0.13886	0.144318	0.00569296	0.00189765	3.94472	0.4888	0.5007	0.494	0.52	0.00596574	0.00198858	1.14726	0.00175	0.0018	0.0018	0.00178333	2.88675e-05	0.000594444	1.61874
R114	1.49868	1.6034	1.84368	1.64859	0.176883	0.058961	10.7294	0.2316	0.2501	0.27906	0.253587	0.0239213	0.00797378	9.4332	0.4919	0.4965	0.4818	0.4918	0.00751953	0.00250651	1.52898	0.0028	0.003	0.0034	0.00306667	0.000305505	0.00102222	9.96212
R204	0.791775	0.843225	0.83606	0.823687	0.0278675	0.00928918	3.38327	0.13925	0.1378	0.13394	0.136997	0.00274464	0.000914879	2.00343	0.5598	0.5202	0.51	0.616767	0.0263067	0.00876888	4.26525	0.002	0.00175	0.0018	0.00185	0.000132288	0.000616667	7.15068
R115	0.80818	0.7952	0.93806	0.847147	0.0790003	0.0263334	9.32546	0.12708	0.1242	0.14216	0.131147	0.00964592	0.00321531	7.35506	0.5005	0.4972	0.4824	0.506833	0.00963967	0.00321322	1.90194	0.0016	0.0015	0.0018	0.00163333	0.000152753	0.000544444	9.3522
R116	1.05202	1.09552	1.00879	1.05211	0.0433655	0.0144552	4.12177	0.19355	0.1857	0.169457	0.182902	0.0122877	0.00409588	6.71815	0.5857	0.5396	0.5347	0.553333	0.0281372	0.00937907	5.08504	0.00275	0.0025	0.00228571	0.0025119	0.000232372	0.000837302	9.25082
R117	1.16847	1.21765	1.15307	1.17973	0.0337322	0.0112441	2.85932	0.194733	0.19705	0.181583	0.191122	0.00834173	0.00278058	4.36461	0.5305	0.5151	0.5013	0.521833	0.0146073	0.0048691	2.79923	0.00266667	0.0025	0.00233333	0.0025	0.000166667	0.000833333	6.66667
R205	1.8263	1.89788	2.0992	1.94113	0.141497	0.0471656	7.28941	0.31455	0.31562	0.35086	0.32701	0.0206616	0.00688721	6.31835	0.5482	0.5294	0.532	0.536533	0.0101869	0.00339564	1.89866	0.00425	0.0042	0.0046	0.00435	0.000217945	0.00145	5.01023
R206	1.02452	1.01192	1.50022	1.17889	0.278351	0.0927836	23.6113	0.16562	0.15325	0.247333	0.188734	0.0511236	0.0170412	27.0876	0.5146	0.4821	0.5248	0.5348	0.0222994	0.00743313	4.16967	0.0022	0.00175	0.00316667	0.00237222	0.000723866	0.000790741	30.5142
R207	1.20233	1.1764	1.47122	1.28331	0.163244	0.0544147	12.7205	0.19075	0.183325	0.14845	0.174175	0.0225857	0.00752857	12.9673	0.505	0.4961	0.5376	0.536533	0.0218488	0.00728293	4.07222	0.0025	0.00225	0.00333333	0.00269444	0.000567238	0.000898148	21.0521
R118	0.2623	0.2378	0.221275	0.33825	0.0206413	0.00688043	6.10238	0.0334	0.028	0.0273	0.0514944	0.00333816	0.00111272	6.48257	0.4051	0.3747	0.3927	0.4857	0.0152857	0.00509524	3.14715	0.0005	0.0005	0.00025	0.000722222	0.000144338	0.000240741	19.9852
R119	1.3893	1.11835	1.237	1.24822	0.135823	0.0452743	10.8813	0.20515	0.16895	0.18538	0.186493	0.0181257	0.00604189	9.7192	0.47	0.4809	0.477	0.475967	0.00552298	0.00184099	1.16037	0.0025	0.002	0.0022	0.000277778	0.000251661	9.25926e-05	90.598
R208	0.4326	0.5927	0.409525	0.658243	0.0997643	0.0332548	15.1561	0.0611	0.08915	0.0558	0.0989867	0.0179217	0.00597389	18.1051	0.4496	0.4788	0.4337	0.478533	0.0228745	0.00762484	4.78013	0.000666667	0.001	0.0005	0.00123333	0.000254588	0.000411111	20.6422
R209	1.1103	1.15922	1.2338	1.16778	0.0621924	0.0207308	5.32571	0.18174	0.17585	0.204417	0.187336	0.015083	0.00502766	8.05132	0.521	0.4829	0.5274	0.5247	0.0240583	0.00801944	4.58516	0.0024	0.002	0.00266667	0.00235556	0.000335548	0.000785185	14.245
R120	0.49655	0.45606	0.4864	0.47967	0.0210673	0.00702242	4.39203	0.0726	0.07152	0.0809	0.0750067	0.00513226	0.00171075	6.84241	0.4653	0.4992	0.5295	0.498	0.0321168	0.0107056	6.44916	0.001	0.0008	0.001	0.000933333	0.00011547	0.000311111	12.3718
