# Supplementary material for: Dynamic genome-wide association analysis and identification of candidate genes involved in anaerobic germination tolerance in rice
Source: Rice (N Y). 2021 Jan 6;14:1. doi: 10.1186/s12284-020-00444-x (PMC7788155; doi:10.1186/s12284-020-00444-x)
Supplement: Supplementary file 5 — Additional file 5: Table S3. Detected metabolites. Note: Mix 1–10 are quality control (QC) samples [file 12284_2020_444_MOESM5_ESM.xls]

## Sheet: Sheet1
Table S3 Detected metabolites.
Index	Ion mode	Q1 (Da)	Q3 (Da)	Rt (min)	Molecular Weight (Da)	KEGG ID	Compounds	Class	mix1	mix2	mix3	mix4	mix5	mix6	mix7	mix8	mix9	mix10	YZX-A0d-1	YZX-A0d-2	YZX-A0d-3	YZX-AN2d-2	YZX-AN2d-3	YZX-AN3d-1	YZX-AN3d-2	YZX-AN3d-3	YZX-AN4d-1	YZX-AN4d-2	YZX-AN4d-3
Tri1	Positive	286	124.3	2.03	285	-	Nicotinic acid-hexoside	Nicotinic acid derivatives	85500	89600	95200	95400	115000	96100	97400	91400	100000	106000	9	9	9	22000	23000	21400	16600	13400	14200	13300	12400
Tri2	Positive	142.1	82.9	0.58	141.1	C00860	Histidinol	Others	1110000	852000	1020000	1550000	975000	1130000	1310000	1300000	1500000	933000	377000	408000	531000	478000	671000	621000	723000	1020000	1120000	621000	727000
Tri3	Positive	132.1	86.2	0.99	131.1	C00430	5-Aminolevulinate	Organic acids	3920000	5010000	4170000	4630000	4480000	4620000	4490000	3960000	3990000	4250000	114000	84600	143000	528000	691000	821000	1680000	1700000	1800000	2150000	2120000
Tri4	Positive	696.4	337.8	8.05	695.4	-	DGMG (18:2) isomer1	Lipids_Glycerolipids	5820000	6690000	6230000	6590000	6280000	6180000	6380000	6740000	7320000	6620000	2440000	1750000	2100000	2840000	2540000	2670000	3100000	3600000	2870000	3410000	3360000
Tri5	Positive	696.4	696.3	8.24	695.4	-	DGMG (18:2) isomer3	Lipids_Glycerolipids	91300000	90400000	86800000	76800000	82300000	84500000	86300000	86200000	89200000	90100000	82400000	71400000	77700000	114000000	117000000	102000000	96200000	105000000	102000000	106000000	98500000
Tri6	Positive	104.1	60.2	0.74	103.1	C00114	Choline	Cholines	4870000	5260000	4880000	5150000	5080000	4830000	5140000	4820000	5180000	4920000	4130000	3980000	4110000	3670000	3700000	3670000	3800000	3650000	3680000	3530000	3770000
Tri7	Positive	86.1	56	1.16	85.1	C01746	Piperidine	Alkaloids	6290000	6610000	6420000	7880000	6550000	6230000	7420000	7140000	6830000	7190000	235000	252000	248000	1290000	1650000	1970000	3680000	3540000	4670000	4190000	4500000
Tri8	Positive	220.2	202.7	2.28	219.2	C00864	D-Pantothenic acid	Vitamins	554000	968000	922000	988000	943000	956000	870000	891000	970000	933000	588000	570000	581000	648000	699000	693000	657000	672000	670000	658000	648000
Tri9	Positive	206.1	147.5	2.48	205.1	C05660	Methoxyindoleacetic acid	Indole derivatives	1080000	1320000	1410000	1400000	1490000	1230000	1430000	1330000	1390000	1360000	70500	101000	85100	199000	277000	328000	482000	508000	610000	625000	671000
Tri10	Positive	520.3	502.3	8.36	519.3	-	LysoPC 18:2	Lipids_Glycerophospholipids	48000000	47600000	49300000	48900000	48600000	47900000	48200000	46400000	48100000	47200000	32300000	32400000	31300000	46300000	46100000	46900000	40900000	45600000	43200000	43800000	42300000
Tri11	Positive	518.3	459.6	8.74	517.3	-	LysoPC 18:3	Lipids_Glycerophospholipids	41200000	39600000	39900000	41800000	39000000	40200000	41200000	39400000	38900000	39200000	29800000	28100000	27800000	45500000	44200000	45800000	43200000	42700000	41200000	41900000	41200000
Tri12	Positive	496.3	478.3	8.74	495.3	-	LysoPC 16:0	Lipids_Glycerophospholipids	387000000	373000000	357000000	354000000	356000000	362000000	357000000	354000000	353000000	354000000	316000000	310000000	313000000	384000000	400000000	382000000	372000000	370000000	356000000	363000000	358000000
Tri13	Positive	522.4	184.5	8.86	521.4	-	LysoPC 18:1 (2n isomer)	Lipids_Glycerophospholipids	216000000	209000000	198000000	197000000	196000000	199000000	196000000	194000000	196000000	194000000	137000000	139000000	151000000	187000000	181000000	181000000	157000000	167000000	168000000	156000000	150000000
Tri14	Positive	518.2	500.3	7.67	517.2	-	LysoPC 18:3 (2n isomer)	Lipids_Glycerophospholipids	12000000	13100000	13400000	13100000	13100000	13600000	13200000	13100000	12700000	12600000	6740000	6990000	7220000	6610000	6040000	6900000	5890000	6590000	6720000	6120000	6490000
Tri15	Positive	520	125	8.19	519	-	LysoPC 18:2 (2n isomer)	Lipids_Glycerophospholipids	99200000	104000000	103000000	102000000	102000000	103000000	103000000	102000000	99900000	99000000	74600000	74200000	77600000	84600000	86300000	89600000	76700000	87300000	83900000	83600000	78100000
Tri16	Positive	478.6	337.9	8.32	477.6	-	LysoPE 18:2 (2n isomer)	Lipids_Glycerophospholipids	7670000	7980000	8390000	8310000	7790000	7990000	8110000	7900000	7630000	7920000	5200000	5300000	5300000	10900000	11400000	11000000	8130000	9920000	9000000	9410000	8320000
Tri17	Positive	454.2	314	8.68	453.2	-	LysoPE 16:0	Lipids_Glycerophospholipids	18700000	17000000	16500000	16200000	15500000	15800000	15600000	14900000	14600000	14600000	8660000	8360000	8630000	22700000	22300000	22300000	17400000	17400000	14500000	16000000	15000000
Tri18	Positive	118	58.2	2.47	117	C00463	Indole	Indole derivatives	603000	664000	648000	666000	629000	628000	592000	580000	583000	617000	39800	52100	44000	106000	137000	161000	240000	248000	294000	285000	317000
Tri19	Positive	279.2	149.4	9.64	278.2	-	Octadeca-11E,13E,15Z-trienoic acid	Lipids_Fatty acids	2450000	2840000	2970000	2740000	2790000	2630000	2860000	2790000	2610000	2470000	1430000	1830000	1580000	2070000	3610000	2050000	2180000	3130000	2760000	2130000	2430000
Tri20	Positive	333.052	137	0.67	332.052	C06196	2'-Deoxyinosine-5'-monophosphate	Nucleotide and its derivates	3080000	3550000	3850000	3910000	3900000	3770000	3890000	3790000	3900000	3750000	3630000	3280000	3280000	4540000	4700000	4440000	3980000	4120000	4140000	3580000	3270000
Tri21	Positive	167.1	121	1.96	166.1	C16614	6-Methylmercaptopurine	Nucleotide and its derivates	13100000	14800000	15200000	15500000	15900000	14300000	15100000	13600000	15200000	14900000	191000	214000	252000	2620000	3380000	3930000	6920000	7210000	8340000	9320000	9510000
Tri22	Positive	203	112	0.6	202	C00750	Spermine	Phenolamides	2980000	3280000	3650000	3590000	3670000	3120000	3540000	3280000	3660000	3360000	995000	1120000	1230000	1540000	1540000	1880000	2090000	2090000	2160000	1760000	2010000
Tri23	Positive	496.33	478.3	8.57	495.33	-	LysoPC 16:0 (2n isomer)	Lipids_Glycerophospholipids	377000000	355000000	340000000	338000000	338000000	347000000	339000000	335000000	336000000	338000000	300000000	298000000	298000000	367000000	365000000	360000000	354000000	346000000	336000000	347000000	342000000
Tri24	Positive	116.1	70	0.79	115.063	C00148	L-Proline	Amino acids	13900000	15300000	13900000	15000000	14700000	13200000	14500000	14200000	13900000	15200000	778000	770000	867000	4430000	5280000	5860000	10900000	11100000	11400000	15100000	14900000
Tri26	Positive	148.1	83.9	0.83	147.053	C00025	L-Glutamic acid	Amino acids	3540000	3420000	3330000	3670000	4150000	3290000	3600000	3360000	3690000	3550000	2850000	3130000	3140000	2700000	2410000	2740000	2410000	2250000	2370000	2130000	2440000
Tri28	Positive	166	120.1	1.99	165.079	C00079	L-Phenylalanine	Amino acids	18700000	20600000	19700000	19600000	20900000	19900000	19000000	18300000	19600000	19800000	432000	408000	473000	4200000	5530000	6140000	10300000	11000000	12600000	13600000	13600000
Tri29	Positive	147	83.2	0.68	146.106	C00047	L-(+)-Lysine	Amino acids	174000000	186000000	168000000	180000000	197000000	185000000	192000000	147000000	198000000	196000000	12100000	11600000	13900000	61500000	73600000	75900000	122000000	124000000	124000000	150000000	153000000
Tri32	Positive	118.1	71.8	0.84	117.079	C00183	L-Valine	Amino acids	14700000	15900000	14300000	15900000	16600000	14300000	16300000	15500000	16700000	16100000	936000	879000	973000	3530000	4250000	4700000	8250000	8400000	9020000	10600000	10900000
Tri38	Positive	355.095	355.1	2.8	354.095	C00852	Chlorogenic acid (3-O-Caffeoylquinic acid)	Quinate and its derivatives	7280	3920	4270	3510	4300	3990	4990	3640	4310	3770	3400	2700	1040	2830	1410	2740	2230	1440	2050	2270	7170
Tri39	Positive	150	72.8	1.18	149.051	C00073	L-Methionine	Amino acids	506000	564000	550000	731000	614000	552000	700000	601000	616000	697000	29700	36200	28300	218000	231000	296000	363000	355000	392000	422000	477000
Tri43	Positive	205.1	146.1	2.47	204.09	C00078	L-Tryptophan	Amino acids	6690000	7930000	7680000	7840000	7830000	7060000	7680000	6800000	7260000	7360000	549000	561000	558000	1220000	1510000	1780000	2810000	2820000	3320000	3410000	3810000
Tri45	Positive	118	88	0.84	117.079	C01826	Dl-Norvaline	Amino acids	40700000	44300000	39900000	44600000	44400000	40600000	43100000	42000000	45300000	43800000	2520000	1980000	2290000	9850000	12200000	13100000	21700000	23700000	25700000	28600000	29600000
Tri46	Positive	140	98.9	0.59	139.027	C00870	4-Nitrophenol	Others	6940000	4330000	4480000	4890000	4650000	4090000	4710000	4210000	4770000	4510000	5890000	6500000	5980000	3110000	4370000	3570000	3950000	3160000	3530000	5090000	3900000
Tri47	Positive	130	83.9	1.04	129.043	C01879	5-oxoproline	Amino acid derivatives	9580000	10800000	10400000	11500000	11800000	10200000	11200000	10500000	11400000	11400000	2180000	2310000	2280000	2960000	2900000	3620000	4090000	3960000	4180000	4880000	4880000
Tri48	Positive	256.2	124	0.8	255.2	C05841	Nicotinate ribonucleoside	Nicotinic acid derivatives	21500000	22400000	22500000	20000000	21400000	21900000	22300000	22200000	22500000	21500000	13600000	13800000	13300000	17000000	18200000	16600000	17300000	18700000	18800000	17100000	17500000
Tri49	Positive	258.2	125.2	0.8	258.2	C00670	sn-Glycero-3-phosphocholine	Cholines	224000000	204000000	217000000	214000000	212000000	216000000	216000000	213000000	218000000	212000000	291000000	291000000	287000000	270000000	271000000	261000000	258000000	256000000	256000000	268000000	261000000
Tri50	Positive	374.1	198.6	2.18	373.1	C04831	DIMBOA glucoside	Others	134000000	141000000	147000000	151000000	145000000	152000000	146000000	139000000	141000000	144000000	154000000	153000000	153000000	162000000	171000000	172000000	172000000	172000000	164000000	165000000	180000000
Tri51	Positive	353.3	261.8	7.53	352.3	-	MAG (18:3) isomer5	Lipids_Glycerolipids	42500000	54700000	59100000	56000000	53500000	58500000	58600000	59900000	52100000	54000000	4170000	3120000	3450000	2550000	2000000	3400000	4260000	4600000	3800000	3080000	3970000
Tri52	Positive	323.1	145.1	2.46	322.1	-	O-Feruloyl coumarin	Coumarins	20100000	16000000	17100000	15100000	16000000	15800000	15900000	16600000	15500000	15400000	9	9	9	9	36300	27600	71200	130000	177000	159000	317000
Tri54	Positive	136.1	119.3	1.89	135.1	-	Aminopurine	Others	32700000	39700000	38400000	36400000	35800000	38000000	37700000	33500000	34700000	35200000	15100000	15900000	16800000	7210000	6950000	7730000	5040000	7620000	7310000	3970000	4480000
Tri55	Positive	195.1	177.5	3.19	194.1	-	Hydroxy-methoxycinnamate	Hydroxycinnamoyl derivatives	70800	80500	91500	99300	82000	81800	72200	79000	79500	76900	40600	49800	30500	51500	69900	63300	64500	70900	70500	96800	108000
Tri56	Positive	458.1	116.4	0.79	457.1	-	Aspartic acid di-O-glucoside	Amino acid derivatives	94500000	87800000	98400000	102000000	103000000	93900000	99400000	102000000	99600000	97100000	14300000	14300000	14200000	30500000	40300000	49000000	61100000	55500000	69700000	79100000	73700000
Tri57	Positive	235.1	147.5	2.27	234.1	C18326	N-p-Coumaroyl putrescine	Phenolamides	163000000	159000000	161000000	166000000	163000000	164000000	160000000	152000000	156000000	155000000	64700	116000	47500	341000	353000	4060000	481000	693000	736000	202000	425000
Tri58	Positive	307.2	177.5	2.71	306.2	C18325	N-Feruloyl agmatine	Phenolamides	24200000	25000000	24300000	23600000	23300000	23500000	23600000	23600000	22000000	22600000	9	9	9	874000	564000	596000	1590000	1980000	4200000	4750000	3170000
Tri59	Positive	235.1	147.4	2.27	234.1	-	N'-p-Coumaroyl putrescine	Phenolamides	200000000	193000000	195000000	193000000	191000000	197000000	188000000	181000000	186000000	188000000	87500	201000	57800	581000	548000	6090000	777000	1000000	1130000	325000	696000
Tri61	Positive	565.1	481.7	3.35	564.1	-	C-hexosyl-apigenin C-pentoside	Flavone C-glycosides	12900000	16100000	16600000	18200000	19600000	17700000	16800000	17800000	16900000	16900000	1670000	1730000	3380000	1870000	1940000	2000000	1450000	1910000	1790000	1650000	1690000
Tri62	Positive	611.2	303.7	3.64	610.2	-	Quercetin 7-O-rutinoside	Flavonol	14800000	23300000	22500000	21300000	21000000	21500000	20800000	20900000	20500000	20500000	72500	49400	76200	84500	133000	94300	71700	61400	87000	88100	407000
Tri64	Positive	493.1	331.8	4.24	492.1	-	Tricin 7-O-hexoside	Flavone	103000000	114000000	116000000	117000000	122000000	114000000	118000000	114000000	123000000	114000000	10200000	7520000	18100000	5350000	6920000	5350000	4220000	5030000	5200000	4030000	3520000
Tri65	Positive	369.1	177.5	2.99	368.1	C02572	3-O-Feruloyl quinic acid	Quinate and its derivatives	13500000	28500000	29400000	27800000	26500000	25300000	25000000	23100000	24300000	22400000	941000	692000	1290000	4780000	6180000	6380000	3840000	4160000	6110000	2500000	2360000
Tri66	Positive	177.2	160.5	1.55	176.2	C17203	N-hydroxy tryptamine	Tryptamine derivatives	33900000	30500000	28600000	26500000	28200000	25100000	24600000	22500000	23200000	23200000	3660000	6960000	4210000	1480000	2130000	2150000	1430000	1640000	2440000	1170000	931000
Tri67	Positive	98.9	81.1	0.89	97.9	C00009	Phosphoric acid	Organic acids	71800000	97800000	102000000	110000000	114000000	111000000	154000000	120000000	119000000	123000000	24600000	20600000	21000000	150000000	101000000	118000000	87100000	141000000	112000000	111000000	109000000
Tri68	Positive	494.3	184.6	7.82	493.3	-	LysoPC 16:1 (2n isomer)	Lipids_Glycerophospholipids	13100000	11600000	12600000	10700000	10900000	12600000	11000000	11100000	12000000	12300000	8280000	7950000	8150000	7510000	7910000	7980000	6830000	8120000	7490000	7460000	5980000
Tri69	Positive	480.5	339.9	8.8	479.5	-	LysoPE 18:1 (2n isomer)	Lipids_Glycerophospholipids	78100000	74900000	73500000	72200000	71300000	73000000	70700000	70500000	69600000	69300000	44300000	43800000	53300000	66700000	63700000	62600000	54000000	62000000	58300000	53000000	47400000
Tri70	Positive	440.1	422.7	6.71	439.1	-	LysoPC 12:1	Lipids_Glycerophospholipids	18300000	23500000	25800000	25400000	26200000	25600000	26300000	26000000	25400000	25700000	18300000	17000000	16000000	24100000	25400000	27300000	23400000	26200000	24600000	22800000	23000000
Tri71	Positive	426.3	285.8	7.63	425.3	-	LysoPE 14:0	Lipids_Glycerophospholipids	137000000	136000000	132000000	128000000	127000000	131000000	127000000	125000000	126000000	124000000	89800000	87800000	86700000	150000000	156000000	146000000	137000000	133000000	123000000	126000000	121000000
Tri72	Positive	468.1	450.5	7.68	467.1	-	LysoPC 14:0	Lipids_Glycerophospholipids	348000000	331000000	341000000	341000000	339000000	300000000	343000000	341000000	339000000	337000000	322000000	315000000	317000000	341000000	348000000	299000000	336000000	338000000	335000000	335000000	283000000
Tri73	Positive	522.1	125.5	9.04	521.1	-	LysoPC 18:1	Lipids_Glycerophospholipids	159000000	146000000	140000000	133000000	129000000	135000000	129000000	128000000	124000000	126000000	90000000	89000000	89900000	138000000	141000000	137000000	124000000	122000000	117000000	121000000	114000000
Tri74	Positive	279.3	201.5	8.91	278.3	C08364	Punicic acid	Lipids_Fatty acids	74500000	76300000	82300000	83300000	83200000	90900000	82400000	84400000	85000000	81800000	37700000	38700000	38900000	33000000	31000000	34900000	26000000	34800000	28800000	35500000	34100000
Tri75	Positive	355.1	337.9	10.45	354.1	-	MAG (18:2)	Lipids_Glycerolipids	145000000	141000000	135000000	134000000	126000000	130000000	122000000	130000000	129000000	131000000	97500000	90400000	94200000	78800000	70700000	74700000	53000000	76500000	60800000	77000000	56800000
Tri76	Positive	265.1	177.5	2.44	264.1	-	N'-Feruloyl putrescine	Phenolamides	3670000	3630000	4030000	4100000	4110000	3890000	4100000	4120000	3940000	3820000	6450000	6440000	5560000	5310000	5560000	5010000	5680000	5010000	5650000	5060000	2980000
Tri77	Positive	265.1	177.5	2.44	264.1	C10497	N-Feruloyl putrescine	Phenolamides	186000000	172000000	177000000	174000000	170000000	171000000	169000000	163000000	164000000	165000000	4440000	4280000	4070000	769000	790000	991000	709000	864000	1180000	684000	699000
Tri78	Positive	503.2	311.8	3.74	502.2	-	Phellodensin F	Others	11200000	16100000	16600000	16400000	16900000	16900000	16200000	15500000	16100000	15800000	16600	11300	33200	19500	24500	14700	20900	29000	28400	49100	46600
Tri79	Positive	689.2	688.9	4.38	688.2	-	Tricin 4'-O-(β-guaiacylglyceryl) ether 7-O-hexoside	Flavonolignan	36800000	44100000	46300000	47400000	46000000	43800000	46100000	43900000	45300000	43500000	9	84500	9	11900	76800	9	9	23200	9	9	9
Tri80	Positive	353.3	335.8	8.55	352.3	-	MAG (18:3) isomer3	Lipids_Glycerolipids	2580000	3350000	3890000	4710000	5000000	5580000	5510000	6000000	6350000	7110000	630000	616000	576000	636000	640000	650000	673000	788000	779000	708000	773000
Tri81	Positive	534.4	262.9	9.15	533.4	-	MGMG (18:2) isomer1	Lipids_Glycerolipids	45400000	40000000	37700000	34600000	36500000	37000000	37400000	41300000	37500000	40700000	37400000	32400000	33200000	50500000	51900000	43600000	41000000	45100000	42600000	44600000	41300000
Tri82	Positive	184	83.2	0.78	183	C00588	O-Phosphocholine	Cholines	37100000	37900000	39700000	38500000	41500000	37300000	36700000	40600000	36000000	36100000	10400000	9870000	9260000	12100000	10500000	13600000	14000000	12200000	13900000	12200000	12400000
Tri83	Positive	474.2	327.8	2.42	473.2	C00234	10-Formyl-THF	Others	91200000	105000000	109000000	102000000	102000000	102000000	101000000	98400000	99600000	90500000	38700000	38400000	39500000	68400000	64900000	69500000	76100000	78200000	68200000	80500000	82400000
Tri84	Positive	318.3	300.9	6.82	317.3	C12144	4-Hydroxysphinganine	Lipids_Fatty acids	78600000	69600000	65100000	62400000	61400000	59500000	60800000	59400000	59700000	58700000	29100000	25600000	26700000	60100000	58400000	55700000	63400000	53400000	49900000	44700000	46500000
Tri85	Positive	538.1	184.5	6.87	537.1	-	LysoPC 19:0	Lipids_Glycerophospholipids	17000000	21000000	21500000	21200000	21300000	20200000	21400000	19700000	19600000	19400000	11300000	11100000	10200000	14500000	15100000	15800000	12900000	15900000	14700000	15300000	15300000
Tri86	Positive	694.1	335.8	7.53	693.1	-	DGMG (18:1)	Lipids_Glycerolipids	36500000	40300000	42400000	43000000	43400000	42300000	40300000	42200000	41800000	45400000	3830000	2390000	2800000	1800000	1360000	2620000	2970000	3580000	2700000	2010000	2840000
Tri87	Positive	482.3	184.5	8.2	481.3	-	LysoPC 15:0	Lipids_Glycerophospholipids	45900000	43800000	39800000	38300000	37800000	38400000	37800000	37800000	37200000	38100000	32500000	31900000	29700000	67200000	68200000	62300000	55300000	53300000	48900000	48400000	44600000
Tri88	Positive	353.2	261.8	10	352.2	-	MAG (18:3) isomer1	Lipids_Glycerolipids	58700000	60500000	65700000	65800000	66700000	70300000	70300000	61800000	70300000	72000000	31200000	25400000	26400000	24200000	21300000	22700000	12000000	20800000	12800000	24100000	15400000
Tri89	Positive	384.115	252.2	2.19	383.115	-	Succinyladenosine	Nucleotide and its derivates	28100000	32800000	35000000	33700000	31800000	33500000	32400000	31100000	30900000	31300000	10600000	10400000	10500000	28900000	30000000	29300000	30700000	34800000	32800000	34800000	35800000
Tri90	Positive	544.4	544.4	8.89	543.4	-	LysoPC 20:4	Lipids_Glycerophospholipids	134000000	126000000	119000000	122000000	115000000	122000000	119000000	121000000	118000000	119000000	77300000	76300000	82900000	111000000	107000000	109000000	90800000	99500000	101000000	89900000	86000000
Tri91	Positive	468.3	450.5	7.5	467.3	-	LysoPC 14:0 (2n isomer)	Lipids_Glycerophospholipids	246000000	242000000	239000000	241000000	240000000	245000000	240000000	237000000	239000000	237000000	237000000	228000000	227000000	234000000	237000000	236000000	232000000	235000000	234000000	233000000	231000000
Tri92	Positive	524.36	507.4	9.69	523.36	-	LysoPC 18:0	Lipids_Glycerophospholipids	68800000	55100000	49000000	46000000	46100000	46200000	45400000	46000000	44700000	44300000	30800000	30900000	30200000	77800000	76100000	78000000	65700000	62600000	52000000	56300000	55700000
Tri94	Positive	120	73.9	0.81	119.058	C00188	L-Threonine	Amino acids	43700000	46900000	40700000	46700000	47800000	41500000	46200000	43300000	48200000	48100000	12100000	12800000	13900000	21900000	22200000	30000000	31500000	30900000	31500000	32000000	31800000
Tri95	Positive	245.1	113	1.19	244.07	C00299	Uridine	Nucleotide and its derivates	23300000	33300000	34100000	30900000	35300000	31500000	30000000	31800000	34100000	33300000	19600000	21000000	21000000	19700000	15600000	17500000	13300000	20100000	20600000	13100000	15700000
Tri97	Positive	175	69.9	0.73	174.112	C00062	L-(+)-Arginine	Amino acids	182000000	184000000	178000000	178000000	175000000	179000000	172000000	169000000	173000000	179000000	27100000	25300000	25600000	66000000	74400000	75400000	119000000	119000000	131000000	136000000	131000000
Tri102	Positive	118.1	118.1	0.78	117.079	C00719	Betaine	Alkaloids	52200000	63100000	64000000	66900000	63600000	59600000	58100000	55200000	57100000	57500000	59000000	58700000	63500000	62800000	57900000	57200000	65500000	66000000	62300000	62500000	66400000
Tri103	Positive	90.048	71.8	0.78	89.048	C00041	L-Alanine	Amino acids	84700000	88700000	82300000	95400000	98700000	84700000	94500000	86100000	97600000	93500000	20800000	22100000	24100000	157000000	174000000	166000000	185000000	179000000	189000000	184000000	172000000
Tri104	Positive	177	160.2	1.58	176.095	C00780	serotonin	Tryptamine derivatives	31500000	28400000	25800000	23900000	24100000	21300000	22800000	19900000	21000000	20800000	3060000	5330000	3540000	1130000	1620000	1710000	1220000	1330000	2070000	935000	857000
Tri105	Positive	138	137.9	0.79	137.048	C01004	Trigonelline	Alkaloids	76700000	85600000	77300000	81500000	77200000	77700000	77300000	74300000	81300000	84200000	26400000	29200000	31400000	27000000	28700000	28000000	28400000	28100000	31400000	28500000	26300000
Tri106	Positive	104.06	87	0.77	103.063	C00334	γ-aminobutyric acid	Organic acids	31300000	33000000	30200000	34100000	35200000	30500000	32800000	29800000	32900000	34300000	1410000	1630000	1630000	74400000	73300000	72700000	87800000	89000000	90800000	98100000	95900000
Tri107	Positive	104	85.9	0.74	103.063	C03665	2-Aminoisobutyric acid	Amino acid derivatives	53600000	56000000	56000000	55700000	56700000	55100000	56600000	52700000	56300000	52800000	46700000	45600000	43300000	41600000	41100000	40500000	42400000	41200000	43000000	40000000	44700000
Tri108	Positive	104	58	0.75	103.063	C01026	N,N-Dimethylglycine	Amino acid derivatives	20500000	21800000	18800000	20500000	21300000	19000000	20800000	18800000	20700000	20800000	3300000	3410000	3470000	46200000	46000000	46100000	55100000	54100000	56500000	60800000	59400000
Tri110	Positive	244.086	111.4	0.82	243.086	C00475	Cytidine	Nucleotide and its derivates	22800000	23200000	23400000	23000000	24900000	20600000	20600000	23000000	25700000	23700000	3510000	3890000	3990000	7360000	7530000	7410000	7010000	9160000	9310000	7410000	7000000
Tri113	Positive	146.2	72.1	0.57	145.2	C00315	Spermidine	Phenolamides	308000	242000	277000	244000	251000	234000	263000	210000	194000	200000	38300	49900	36100	17200	36800	27700	60000	64800	75800	54200	50100
Tri114	Positive	114.059	114	0.57	113.059	C00791	Creatinine	Organic acids	590000	510000	489000	469000	509000	523000	450000	460000	459000	474000	321000	334000	315000	374000	463000	371000	384000	377000	411000	340000	392000
Tri115	Positive	175	98.9	0.59	174.016	-	trans-Citridic acid	Organic acids	368000	340000	326000	370000	304000	319000	328000	330000	307000	216000	204000	237000	239000	139000	187000	159000	203000	172000	206000	344000	215000
Tri117	Positive	180	84.2	0.61	179	C00329	Glucosamine	Carbohydrates	646000	1040000	597000	523000	389000	309000	936000	487000	457000	642000	750000	761000	891000	615000	302000	695000	650000	523000	413000	827000	1010000
Tri118	Positive	103	86.1	0.62	102.116	C01672	1,5-Diaminopentane	Phenolamides	485000	546000	479000	649000	525000	579000	541000	493000	529000	511000	9	9	9	9	9	9	97200	110000	51500	263000	138000
Tri119	Positive	112.08	94.6	0.63	111.08	C00388	Histamine	Amino acid derivatives	939000	1060000	961000	1050000	973000	976000	900000	971000	1060000	1000000	154000	121000	230000	375000	470000	529000	718000	765000	820000	892000	851000
Tri120	Positive	131.1	72.1	0.64	130.1	C00179	Agmatine	Phenolamides	3520000	3890000	3680000	3800000	3760000	3560000	3870000	3650000	3770000	3720000	99300	85800	146000	342000	368000	260000	868000	990000	1050000	2440000	1860000
Tri121	Positive	89	71.9	0.64	88.1	C00134	Putrescine	Phenolamides	19100000	22500000	20400000	22400000	22700000	19300000	23000000	20400000	22000000	22100000	199000	173000	305000	1950000	2250000	1760000	6310000	6470000	6870000	10900000	10200000
Tri122	Positive	133	70	0.65	132.16	C00077	L(+)-Ornithine	Amino acids	679000	859000	805000	847000	808000	831000	888000	889000	820000	892000	9	9	147000	212000	240000	308000	987000	1280000	654000	2260000	2600000
Tri123	Positive	166	149.1	0.65	165.046	-	Methionine sulfoxide	Amino acid derivatives	6780000	8080000	7180000	7690000	7660000	6360000	6980000	7100000	7600000	7820000	2460000	2590000	2710000	3260000	3820000	3810000	4770000	4800000	4870000	4950000	4700000
Tri126	Positive	170	96	0.67	169.181	-	3-N-Methyl-L-histidine	Amino acid derivatives	518000	678000	550000	568000	564000	538000	574000	495000	581000	557000	632000	658000	592000	639000	674000	665000	618000	562000	683000	617000	645000
Tri127	Positive	227.2	110	0.68	226.107	C00386	L-Carnosine	Amino acid derivatives	212000	212000	231000	245000	250000	243000	264000	236000	234000	245000	9	9	9	47600	54300	77200	108000	129000	136000	9	147000
Tri128	Positive	106	88.1	0.68	105.079	C06772	Diethanolamine	Others	2340000	2700000	2130000	2930000	2790000	2270000	2800000	2480000	2650000	2880000	2100000	2090000	2060000	2000000	2050000	2320000	2080000	2030000	2020000	2200000	2030000
Tri131	Positive	74	56.9	0.71	73.0971	-	1-methylguanidine	Nucleotide and its derivates	2560000	2910000	2430000	2700000	2780000	2370000	2860000	2490000	2830000	2850000	761000	708000	764000	1240000	1180000	1600000	1810000	1790000	1770000	1800000	1830000
Tri133	Positive	131	71.9	0.72	130.111	C02714	N-Acetylputrescine	Phenolamides	3070000	3410000	3130000	3300000	3200000	2990000	3300000	3120000	3070000	3180000	144000	68200	173000	302000	298000	195000	836000	877000	854000	2120000	1610000
Tri134	Positive	191.095	127.7	0.73	190.095	C00666	2,6-Diaminooimelic acid	Amino acid derivatives	2210000	2150000	2100000	2240000	2200000	2100000	2140000	1960000	2360000	2180000	667000	698000	651000	1760000	1590000	1660000	1870000	1910000	1900000	2040000	1800000
Tri135	Positive	265.1	140.4	0.74	264.1	C00378	Thiamine	Vitamins	18300000	18600000	20400000	18000000	19000000	18700000	19300000	18400000	17100000	17000000	20400000	21200000	21300000	22700000	29200000	27000000	23000000	23500000	27200000	20500000	20200000
Tri136	Positive	161.2	101.9	0.74	160.085	C00993	D-Alanyl-D-Alanine	Amino acid derivatives	266000	274000	260000	279000	281000	276000	260000	268000	293000	269000	57600	49700	57000	190000	200000	179000	233000	254000	236000	402000	335000
Tri137	Positive	112	95	0.75	111.043	C00380	Cytosine	Nucleotide and its derivates	4040000	3840000	4350000	4360000	3910000	3830000	4480000	3730000	4380000	4560000	453000	563000	668000	1350000	1400000	1270000	1240000	1530000	1610000	1330000	1030000
Tri139	Positive	110	64.9	0.76	109.02	C00519?	2-Aminoethanesulfinic acid	Organic acids	9	9	9	9	9	9	9	9	9	9	9	9	45600	9	9	9	9	9	9	9	9
Tri141	Positive	399.2	250.1	0.76	398.137	C00019	S-(5'-Adenosyl)-L-methionine	Amino acid derivatives	5690000	5550000	6530000	4900000	5760000	5420000	5560000	4880000	5730000	4700000	10000	14000	11500	1870000	2800000	2130000	3270000	3300000	6200000	2890000	1980000
Tri142	Positive	235.1	118.4	0.77	234.1	-	Lysine butyrate	Amino acid derivatives	5170000	7700000	5630000	8910000	7180000	7480000	7800000	7910000	6160000	7050000	16700000	24000000	23000000	22700000	22900000	18300000	15100000	10300000	11800000	12900000	8350000
Tri143	Positive	241	119.9	0.77	240.024	C00491	L-(-)-Cystine	Amino acids	2460000	2630000	2350000	2930000	3250000	2520000	2830000	2680000	3640000	3060000	57300	9	9	1490000	1590000	2980000	3980000	3700000	4860000	4200000	4590000
Tri144	Positive	146.085	85.9	0.77	145.085	C01035	4-Guanidinobutyric acid	Organic acids	12800000	13200000	13900000	14300000	14900000	12200000	13700000	13300000	14300000	14400000	9660000	9820000	10600000	12800000	12300000	10300000	10800000	10600000	10600000	11100000	10700000
Tri145	Positive	505.169	127	0.77	504.169	-	D(+)-Melezitose	Carbohydrates	3110000	2880000	3090000	3460000	3430000	2940000	3040000	2770000	3210000	3590000	3740000	3780000	3950000	1940000	1580000	1800000	1800000	1770000	1600000	1920000	2010000
Tri146	Positive	147.12	88	0.77	146.118	C08201	Acetylcholine	Cholines	1050000	1270000	1140000	1120000	1140000	1040000	1120000	1090000	1170000	1160000	773000	739000	783000	881000	779000	728000	694000	820000	686000	665000	805000
Tri147	Positive	277	84	0.77	276.132	C00449	L-Saccharopine	Amino acid derivatives	4890000	4970000	4960000	4650000	4670000	5590000	5280000	5780000	5190000	5520000	1730000	1670000	1810000	3040000	2840000	3450000	3550000	3550000	4660000	2920000	3180000
Tri149	Positive	223	88	0.77	222.067	C02291	L-Cystathionine	Amino acid derivatives	139000	128000	127000	138000	171000	139000	154000	156000	183000	177000	758000	279000	360000	162000	117000	124000	210000	200000	192000	226000	132000
Tri151	Positive	122.02	80.1	0.78	121.02	C00097	L-Cysteine	Amino acids	1390000	1540000	1360000	1410000	1290000	1090000	1270000	1050000	1210000	1160000	201000	177000	223000	1250000	1110000	1620000	2020000	1720000	2020000	2040000	2090000
Tri153	Positive	324	112	0.78	323.052	C00055	Cytidine 5'-monophosphate (Cytidylic acid)	Nucleotide and its derivates	529000	566000	636000	557000	744000	652000	609000	636000	560000	696000	49400	57500	79000	422000	409000	479000	356000	481000	656000	429000	384000
Tri154	Positive	179	75.9	0.78	178.041	C01419	CYS-GLY	Amino acid derivatives	133000	134000	106000	140000	84500	100000	99800	105000	107000	93400	399000	442000	419000	108000	108000	87400	72000	59300	88500	65800	60300
Tri155	Positive	173.2	116.1	0.79	172.085	-	Glycyl-L-proline	Amino acid derivatives	402000	364000	367000	322000	352000	354000	372000	350000	385000	392000	8770	9	9	79600	94200	117000	190000	204000	192000	260000	254000
Tri156	Positive	335.1	122.8	0.79	334.057	C00455	β-Nicotinamide mononucleotide	Nucleotide and its derivates	4690000	5500000	5920000	5880000	5650000	5160000	5670000	4810000	5870000	5280000	121000	145000	145000	637000	482000	603000	521000	564000	673000	346000	291000
Tri157	Positive	162.1	98.3	0.8	161.1	C00956	2-Aminoadipic acid (L-Homoglutamic acid)	Amino acids	3480000	3780000	3540000	3940000	4130000	3440000	3950000	3820000	4060000	3980000	5490000	5490000	5470000	5340000	5000000	4880000	4950000	4540000	4720000	4210000	4250000
Tri158	Positive	118.2	101	0.8	117.079	C00431	5-Aminovaleric acid	Amino acid derivatives	117000	141000	137000	123000	169000	111000	133000	100000	132000	164000	10000	13000	16200	43200	56100	64800	103000	128000	130000	129000	131000
Tri160	Positive	366.2	203.5	0.81	365.2	-	iP7G	Nucleotide and its derivates	2160000	2310000	2180000	2440000	2150000	2340000	2230000	2270000	2210000	2120000	3210000	3090000	2790000	2300000	2480000	2400000	2380000	2290000	2660000	2300000	2470000
Tri161	Positive	136	89.9	0.81	135.035	C00155	DL-homocysteine	Amino acids	3980000	3980000	3910000	4170000	3740000	3810000	3780000	3790000	3740000	3940000	48500	78000	76200	769000	945000	1080000	2280000	2110000	2370000	2690000	2790000
Tri162	Positive	138.07	95	0.81	137.071	C02918	3-Carbamyl-1-methylpyridinium (1-Methylnicotinamide)	Pyridine derivatives	65900	57200	63100	58100	48700	61600	84600	48300	61100	60400	21300	24900	31500	26600	19100	24800	18500	29000	24400	32000	20600
Tri163	Positive	269	134	0.81	268.055	C01817	L-Homocystine	Amino acids	2500000	2600000	2610000	2830000	2770000	2460000	2390000	2510000	2170000	1980000	47200	29500	53600	223000	290000	317000	437000	451000	546000	911000	749000
Tri164	Positive	190.1	84	0.83	189.111	C02427	L-Homocitrulline	Amino acids	537000	523000	507000	521000	528000	545000	542000	553000	606000	531000	40300	33400	35700	243000	274000	267000	505000	463000	494000	624000	694000
Tri165	Positive	126	126	0.84	125.015	C00245	2-Aminoethanesulfonic acid	Organic acids	232000	190000	209000	221000	201000	205000	218000	177000	171000	212000	348000	396000	335000	304000	295000	295000	223000	238000	218000	253000	243000
Tri167	Positive	348.1	136.4	0.85	347.1	C01367	Adenosine 3'-monophosphate	Nucleotide and its derivates	9250000	9520000	9680000	8910000	9100000	10100000	8610000	10200000	8550000	9440000	2350000	2680000	2530000	5750000	4640000	6250000	4570000	5750000	7950000	4940000	4570000
Tri168	Positive	152.1	135.1	0.85	151.049	-	2-Hydroxy-6-aminopurine	Nucleotide and its derivates	6780000	7560000	7810000	7410000	7360000	7500000	7570000	7020000	7430000	7310000	557000	672000	717000	3110000	3770000	3740000	4290000	5620000	6100000	4490000	4240000
Tri169	Positive	130	88.9	0.86	129.101	C07151	1,1-Dimethylbiguanide	Others	9	239000	259000	231000	302000	247000	266000	250000	261000	264000	696000	712000	829000	620000	655000	615000	398000	507000	540000	516000	634000
Tri172	Positive	150	133.1	1.03	149.07	C02216	1-Methyladenine	Nucleotide and its derivates	1780000	1870000	1600000	2370000	2190000	1660000	2250000	1900000	1950000	1890000	152000	127000	143000	730000	921000	1020000	1320000	1100000	1390000	1520000	1350000
Tri173	Positive	96.04	80.2	1.07	95.04	-	3-Hydroxypyridine	Others	34100	35000	36400	52100	50800	35500	37700	41000	67100	39800	32800	45000	25800	45900	28300	31800	36300	50200	21800	44900	28600
Tri175	Positive	170.1	134.1	1.11	169.074	C00314	Pyridoxine	Vitamins	1500000	1550000	1480000	1850000	1690000	1530000	1820000	1820000	1690000	1800000	1160000	1310000	1270000	2010000	1770000	1760000	1610000	1740000	1410000	1570000	1160000
Tri176	Positive	251.3	84	1.12	250.062	C00669	γ-Glu-Cys	Amino acid derivatives	310000	364000	330000	365000	314000	349000	402000	301000	348000	323000	2310000	2380000	2540000	269000	262000	240000	244000	196000	222000	154000	194000
Tri177	Positive	217.1	158.1	1.12	216.122	-	Nα-Acetyl-L-arginine	Amino acid derivatives	199000	185000	166000	202000	222000	190000	169000	172000	161000	199000	54600	26800	9	65000	71200	106000	158000	162000	159000	401000	484000
Tri178	Positive	349.1	137.4	1.13	348.1	C00130	Inosine 5'-monophosphate	Nucleotide and its derivates	476000	667000	641000	689000	589000	616000	666000	666000	617000	616000	334000	400000	368000	560000	449000	536000	384000	392000	627000	404000	359000
Tri180	Positive	126.1	126.1	1.13	125.059	C02376	5-Methylcytosine	Nucleotide and its derivates	78000	72700	70500	86300	77100	73900	85200	66100	67600	78900	9	9	9	26800	9	9	9	29400	18100	20200	19500
Tri181	Positive	175	158.1	1.13	174.1	C01047	L-Theanine	Amino acids	229000	241000	222000	242000	290000	258000	295000	242000	297000	266000	42900	39700	44500	172000	171000	181000	289000	325000	295000	347000	555000
Tri182	Positive	308	162	1.13	307.084	C00051	Glutathione reduced form	Amino acid derivatives	7710000	8950000	8020000	8860000	7740000	7470000	8660000	8460000	6570000	7570000	42000000	46500000	49100000	8080000	8080000	6220000	6710000	3940000	4860000	4400000	4910000
Tri183	Positive	137	110	1.13	136.039	-	Allopurinol	Others	846000	805000	816000	990000	791000	730000	984000	925000	840000	795000	7510000	325000	409000	360000	320000	377000	462000	1070000	511000	938000	618000
Tri184	Positive	228	112	1.13	227.091	C00881	Deoxycytidine	Nucleotide and its derivates	150000	107000	105000	146000	121000	123000	157000	136000	120000	134000	41100	34200	40700	78900	106000	58300	49000	83300	106000	69500	9
Tri186	Positive	121.042	77.1	1.14	120.042	-	D(-)-Threose	Carbohydrates	551000	613000	536000	585000	572000	521000	565000	531000	591000	539000	58000	67500	60700	197000	111000	135000	341000	312000	322000	717000	438000
Tri187	Positive	298.1	166.5	1.14	297.1	-	N2-methylguanosine	Nucleotide and its derivates	625000	615000	616000	787000	739000	681000	662000	790000	708000	645000	91100	28600	23600	131000	93600	106000	247000	224000	256000	264000	233000
Tri188	Positive	664.2	524.1	1.14	663.2	C00003	Nicotinic acid adenine dinucleotide	Nucleotide and its derivates	2350000	4320000	4270000	3850000	3880000	3880000	3660000	4010000	3330000	3080000	842000	823000	844000	1720000	1900000	1780000	1890000	3060000	4480000	4200000	3460000
Tri189	Positive	332.1	314.7	1.14	331.1	-	Pyridoxine O-glucoside	Vitamins	12500000	11000000	12000000	14400000	12000000	12700000	14700000	15300000	12700000	13200000	3580000	3700000	3550000	4680000	3990000	4080000	5220000	4860000	5220000	5890000	5720000
Tri191	Positive	613.152	355.5	1.14	612.152	C00127	Glutathione oxidized	Amino acid derivatives	1060000	1520000	1370000	1320000	1440000	1370000	1430000	1180000	1050000	1200000	711000	815000	784000	185000	179000	233000	140000	149000	481000	122000	100000
Tri192	Positive	332	136.1	1.14	331.068	C00360	2'-Deoxyadenosine-5'-monophosphate	Nucleotide and its derivates	868000	800000	866000	1040000	789000	818000	1160000	1050000	924000	969000	303000	331000	304000	472000	350000	370000	315000	362000	434000	489000	488000
Tri195	Positive	198.2	114.9	1.15	197.069	C00355	3,4-Dihydroxy-DL-phenylalanine	Amino acid derivatives	371000	278000	289000	471000	296000	259000	337000	392000	384000	277000	255000	373000	294000	356000	379000	375000	512000	489000	357000	532000	395000
Tri196	Positive	153	136.4	1.16	152	C00385	Xanthine	Nucleotide and its derivates	3870000	3110000	3050000	6610000	3680000	2600000	6010000	6010000	4500000	4740000	11500000	1340000	1370000	9450000	7930000	7020000	24200000	14400000	13600000	35200000	28000000
Tri197	Positive	138.091	77.2	1.18	137.091	-	Hydroxyphenethylamine	Others	1820000	2050000	1860000	2080000	2130000	1810000	1710000	1700000	1910000	1990000	23600	37400	30500	47400	29300	21700	48200	79300	50100	63700	78200
Tri198	Positive	115	115.1	1.19	114.043	C00429	Dihydrouracil	Nucleotide and its derivates	9	33400	38800	22700	35800	28700	20300	29000	31100	31000	18200	9	24400	23200	9	20900	9	18100	19900	9	9
Tri199	Positive	113.027	95.9	1.19	112.027	C00106	Uracil	Nucleotide and its derivates	5320000	7340000	7980000	7360000	7500000	7260000	7110000	6310000	7510000	6990000	4410000	4410000	4550000	4060000	3450000	4020000	3000000	4320000	4370000	2970000	3160000
Tri200	Positive	364	152.1	1.19	363.058	-	Guanosine monophosphate	Nucleotide and its derivates	65000	78400	84100	82100	81500	95000	71700	69400	72200	65800	20100	18400	24400	76100	68100	88300	38500	71600	81700	53800	63300
Tri201	Positive	138.084	103	1.2	137.084	C00483	L-Tyramine	Amino acids	2410000	2430000	2320000	2490000	2730000	2200000	2540000	2460000	2540000	2410000	21300	29700	25500	49300	30500	46900	70700	74800	64000	109000	136000
Tri204	Positive	189.2	130	1.21	188.08	-	Nα-Acetyl-L-glutamine	Amino acid derivatives	1580000	1600000	1460000	1600000	1740000	1820000	1600000	1620000	1770000	1850000	136000	111000	136000	983000	802000	898000	1270000	1310000	1440000	2050000	2360000
Tri205	Positive	124.03	77.8	1.21	123.032	C10164	2-Picolinic acid	Organic acids	395000	451000	436000	588000	422000	405000	527000	452000	476000	483000	1770000	1730000	1740000	1450000	1450000	1260000	1050000	988000	887000	996000	683000
Tri208	Positive	190.1	130.1	1.23	189.064	C00624	N-Acetyl-L-glutamic acid	Amino acid derivatives	1020000	1570000	1420000	1700000	1460000	1290000	1810000	1800000	1540000	1710000	3000000	2570000	2460000	4590000	4050000	3980000	2950000	2450000	2000000	2470000	2130000
Tri218	Positive	132.1	72.8	1.29	131.058	-	N-Propionylglycine	Amino acid derivatives	4120000	4620000	4520000	5080000	4860000	4300000	5120000	4730000	4990000	4910000	126000	153000	142000	887000	1120000	1290000	2250000	2450000	2640000	2870000	3220000
Tri221	Positive	385	136.1	1.31	384.122	C00021	S-(5'-Adenosy)-L-homocysteine	Amino acid derivatives	1770000	1560000	1950000	1780000	2140000	1820000	1750000	1870000	1660000	1690000	300000	339000	411000	588000	487000	594000	599000	541000	674000	676000	538000
Tri226	Positive	140	122	1.43	139.027	C01020	6-hydroxynicotinic acid	Vitamins	223000	288000	259000	281000	265000	254000	263000	243000	262000	286000	214000	202000	201000	227000	257000	262000	223000	237000	243000	231000	224000
Tri229	Positive	300.1	168.1	1.48	299.087	-	8-Hydroxyguanosine	Nucleotide and its derivates	70400	109000	86900	125000	118000	158000	126000	156000	126000	104000	13000	9	9	9	9	30400	32700	33400	9	56400	38600
Tri230	Positive	153.06	136.1	1.48	152.059	-	1,4-dihydro-1-Methyl-4-oxo-3-pyridinecarboxamide	Pyridine derivatives	1410000	1520000	1620000	1550000	1620000	1750000	1640000	1440000	1500000	1490000	147000	144000	138000	310000	252000	380000	461000	526000	536000	576000	500000
Tri231	Positive	123.1	80.3	1.49	122.1	C00153	Niacinamide	Vitamins	7420000	8610000	9040000	9410000	9730000	9830000	10600000	9520000	10700000	11200000	348000	276000	258000	1640000	2350000	1960000	5240000	2050000	2520000	3120000	3710000
Tri232	Positive	129.1	86	1.5	128.059	C00906	5,6-Dihydro-5-methyluracil	Nucleotide and its derivates	324000	287000	372000	358000	336000	365000	288000	325000	372000	331000	296000	252000	392000	283000	258000	261000	254000	255000	274000	287000	286000
Tri233	Positive	178	161.5	1.55	177	C03145	N-formylmethionine	Amino acid derivatives	1610000	1570000	1490000	1280000	1280000	1210000	1200000	1160000	1120000	1160000	197000	367000	248000	82300	110000	124000	63300	82900	113000	67200	51900
Tri234	Positive	127	110	1.56	126.043	C00178	Thymine	Nucleotide and its derivates	118000	124000	140000	140000	143000	119000	142000	145000	141000	161000	58300	53700	9	9	9	9	64200	189000	9	312000	187000
Tri235	Positive	346	184.5	1.57	345	-	4-Pyridoxic acid O-hexoside	Vitamins	2860000	3620000	3790000	3740000	3760000	3390000	3730000	3660000	3670000	3820000	1710000	1740000	1610000	1770000	1890000	1940000	2150000	2110000	2300000	2460000	2540000
Tri236	Positive	221.1	114.8	1.58	220.085	C00643	5-Hydroxy-L-tryptophan	Amino acid derivatives	838000	875000	1010000	1010000	983000	866000	886000	836000	963000	827000	703000	744000	806000	693000	801000	737000	813000	808000	762000	826000	812000
Tri237	Positive	146.074	85.8	1.59	145.074	-	4-Acetamidobutyric acid	Organic acids	250000	304000	289000	336000	280000	312000	302000	362000	306000	337000	496000	338000	278000	537000	326000	690000	425000	434000	396000	405000	420000
Tri241	Positive	348.1	187.7	1.68	347.1	-	Kinetin 9-riboside	Phytohormones	366000	700000	857000	757000	794000	720000	639000	906000	772000	741000	84200	86000	85100	67900	76200	70600	81600	60000	85100	76500	81100
Tri243	Positive	253.1	137.1	1.68	252.086	C05512	2'-Deoxyinosine	Nucleotide and its derivates	336000	380000	391000	375000	398000	406000	360000	356000	395000	345000	50600	74200	56700	128000	140000	146000	108000	151000	152000	92100	73000
Tri245	Positive	397.1	147.4	1.69	396.1	-	N-hexosyl-p-coumaroyl putrescine	Phenolamides	1580000	1390000	1490000	1450000	1430000	1450000	1500000	1400000	1380000	1380000	9	9	9	25000	10000	32600	30700	23500	33100	9	31600
Tri247	Positive	164	61	1.77	163	-	L-Methionine methyl ester	Amino acid derivatives	577000	688000	652000	663000	683000	682000	684000	657000	705000	663000	9	9	9	63600	84300	100000	86700	95300	126000	87500	116000
Tri249	Positive	292.1	147.5	1.82	291.1	-	N-p-Coumaroyl spermidine	Phenolamides	122000	86600	9	82600	84600	87100	65600	118000	108000	97300	9	9	9	9	9	9	9	9	9	9	9
Tri251	Positive	251.1	233.5	1.89	250.1	C03002	N-Caffeoyl putrescine	Phenolamides	2100000	1850000	1940000	1700000	1600000	1620000	1560000	1500000	1540000	1400000	329	9	9	9	9	155000	9	9	9	9	9
Tri256	Positive	252	136.1	1.96	251.102	C00559	Deoxyadenosine	Nucleotide and its derivates	3890000	4070000	4410000	4380000	4460000	4500000	4260000	4150000	4390000	4330000	458000	598000	588000	1200000	1050000	1260000	967000	1430000	1380000	867000	735000
Tri260	Positive	400.2	136.1	2.05	399.2	-	Adenosine O-ribose	Nucleotide and its derivates	1460000	1590000	1620000	1610000	1720000	1630000	1630000	1590000	1620000	1680000	676000	970000	984000	1010000	993000	1110000	1010000	1120000	1020000	978000	1090000
Tri261	Positive	237.1	146.1	2.05	236.08	C02700	N'-Formylkynurenine	Amino acid derivatives	819000	1020000	983000	1080000	1040000	1090000	1170000	1060000	1100000	1100000	15700	13700	11200	168000	197000	210000	423000	402000	420000	460000	601000
Tri262	Positive	243.09	127.1	2.08	242.09	C00214	Thymidine	Nucleotide and its derivates	278000	350000	402000	425000	482000	429000	409000	443000	462000	439000	74700	77600	83000	363000	393000	365000	505000	560000	614000	643000	580000
Tri264	Positive	611	287.7	2.15	611	C08639	Cyanidin 3,5-O-diglucoside (Cyanin)	Anthocyanins	380000	496000	604000	528000	580000	580000	595000	554000	507000	532000	998000	1110000	856000	858000	931000	959000	837000	833000	875000	695000	903000
Tri265	Positive	439.1	147.4	2.19	438.1	-	N-(4'-O-glycosyl)-p-coumaroyl agmatine	Phenolamides	95100	88900	86900	80900	99900	88200	79400	92700	79400	84200	9	9	9	9	9	9	9	18100	23100	9	24100
Tri269	Positive	113.016	94.9	2.24	112.016	-	2–furanoic acid	Organic acids	9	293000	273000	348000	278000	271000	307000	313000	283000	276000	9	9	9	9	9	9	9	9	9	9	9
Tri272	Positive	382.2	220.6	2.28	381.2	-	trans-zeatin N-glucoside	Phytohormones	5640000	9190000	8900000	9350000	10000000	9330000	9220000	9880000	9950000	11000000	7030000	7070000	6050000	6310000	7350000	7830000	7120000	6940000	7120000	7850000	6780000
Tri274	Positive	469.1	307.7	2.3	468.1	-	N-(4'-O-glycosyl)-feruloyl agmatine	Phenolamides	132000	91100	129000	135000	115000	130000	98000	114000	126000	130000	9	9	9	86000	57000	43100	196000	236000	304000	611000	464000
Tri276	Positive	122	105.3	2.31	121	C09815	Benzamide	Others	560000	650000	631000	656000	659000	607000	642000	625000	628000	569000	15900	29000	16200	40600	68200	45200	51100	57300	35200	74100	75200
Tri278	Positive	282.1	150.1	2.31	281.112	C02494	1-Methyladenosine	Nucleotide and its derivates	160000	129000	129000	129000	122000	159000	139000	143000	137000	131000	25200	31500	25900	26200	29800	40700	49600	62400	72400	57700	49600
Tri279	Positive	307	248.1	2.34	306.074	C12127	(+)-Gallocatechin (GC)	Catechin derivatives	56800	70700	83200	73800	82400	75500	83600	102000	78200	74100	9	9	9	92300	86600	143000	144000	179000	171000	107000	115000
Tri282	Positive	611.2	611.1	2.38	610.2	-	Gallocatechin-gallocatechin	Catechin derivatives	3010000	3120000	3380000	3420000	3310000	3390000	3380000	3280000	3180000	3300000	4350000	4160000	4190000	4210000	4390000	4250000	4240000	4500000	4880000	4420000	4280000
Tri285	Positive	122.1	105	2.39	121.089	C05332	Phenethylamine	Others	2090000	2140000	1930000	2030000	2070000	2110000	2200000	1850000	2060000	1980000	56700	55300	63100	133000	178000	150000	133000	187000	126000	269000	234000
Tri288	Positive	157	130.4	2.45	156	C02938	3-Indoleacetonitrile	Indole derivatives	1650000	1820000	2490000	3810000	3990000	4720000	4890000	4620000	5450000	5670000	207000	218000	213000	1090000	1190000	1570000	2110000	2390000	2560000	2760000	2900000
Tri292	Positive	336.1	143.5	2.47	335.1	-	L-Cysteine D-γ-glutamyl-2-(trimethylammonio)ethyl ester	Amino acid derivatives	953000	1090000	1130000	1090000	1130000	1170000	1150000	1080000	1110000	1070000	9	9	9	32100	42800	54800	85900	106000	143000	345000	260000
Tri293	Positive	355.1	145.4	2.47	354.1	C17147	Neochlorogenic acid (5-O-Caffeoylquinic acid)	Quinate and its derivatives	45800	78300	68600	77600	71500	80300	69100	82100	75800	67500	9	9	9	9	9	9	9	9	9	9	9
Tri295	Positive	584.2	325.8	2.49	583.2	-	N',N",N"'-p-coumaroyl-cinnamoyl-caffeoyl spermidine	Phenolamides	919000	1320000	1510000	1470000	1500000	1460000	1580000	1430000	1460000	1460000	391000	435000	425000	937000	992000	1050000	784000	996000	875000	795000	576000
Tri298	Positive	281.3	120	2.49	280.106	-	Asp-phe	Amino acid derivatives	3060000	2910000	3230000	3130000	3220000	3030000	3220000	2970000	3300000	3140000	9	9	9	135000	124000	178000	301000	331000	376000	449000	514000
Tri300	Positive	222.26	136.1	2.5	221.128	C02029	Dihydrozeatin (DZ)	Phytohormones	28700	63100	76000	55200	72900	55700	91900	75100	63100	53600	14600	9	9	9	9	31400	9	35300	21900	21300	28900
Tri302	Positive	277.2	260.8	2.55	276.2	-	N'-p-Coumaroyl agmatine	Phenolamides	79700	113000	86300	106000	97100	64200	87000	84400	94600	83200	9	9	9	9	9	9	17600	10000	19600	15300	25700
Tri303	Positive	277.1	147.5	2.56	276.1	C04498	N-p-Coumaroyl agmatine	Phenolamides	85900	88900	98300	124000	123000	128000	126000	104000	118000	115000	9	9	9	9	9	9	13700	20100	29000	26800	24400
Tri304	Positive	449.1	287.3	2.56	449.1	C08604	Cyanidin 3-O-glucoside (Kuromanin)	Anthocyanins	2360000	2480000	2370000	2300000	2380000	2620000	2420000	2280000	2440000	2340000	2390000	2730000	2770000	2760000	2870000	2940000	3060000	3030000	3210000	3090000	2530000
Tri312	Positive	144.1	142.9	2.62	143.1	C04294	4-Methyl-5-thiazoleethanol	Others	272000	259000	252000	237000	228000	276000	253000	250000	278000	293000	456000	487000	459000	148000	175000	118000	97600	123000	111000	125000	133000
Tri320	Positive	295	207.6	2.7	294	-	N-Sinapoyl putrescine	Phenolamides	120000	116000	113000	111000	105000	87900	103000	78300	85400	64900	9	9	9	9	9	9	9	9	9	9	9
Tri323	Positive	162	145.5	2.72	161	C19837	Indole carboxylic acid	Phytohormones	93500	91500	86200	95600	93200	79200	75600	94600	77900	89000	9	9	9	9	9	9	9	9	28400	30900	9
Tri325	Positive	161.1	144.2	2.72	160.1	C00398	L-Tryptamine	Tryptamine derivatives	6750000	6080000	6260000	6190000	6660000	6310000	6270000	6430000	6280000	6330000	99300	117000	122000	518000	475000	1140000	844000	1040000	1250000	1920000	1090000
Tri327	Positive	337.1	177.5	2.73	336.1	-	N-Feruloyl tryptamine	Tryptamine derivatives	493000	487000	524000	484000	451000	422000	532000	452000	473000	458000	9	9	9	9	9	9	9	9	9	9	9
Tri331	Positive	627.1	430	2.76	626.1	-	8-C-hexosyl-hesperetin O-hexoside	Flavone C-glycosides	266000	418000	455000	433000	414000	372000	392000	443000	452000	389000	9	9	9	9	9	9	9	9	9	9	9
Tri332	Positive	280	178.4	2.77	280	-	Feruloylcholine	Cholines	465000	344000	307000	316000	301000	353000	305000	328000	308000	301000	9	9	9	9	9	9	9	9	9	9	9
Tri335	Positive	353.1	272.8	2.81	352.1	-	6,7-dihydroxycoumarin 6-O-quinic acid	Coumarins	66000	129000	124000	130000	124000	100000	118000	108000	98800	105000	9	9	9	9	9	9	9	9	9	9	9
Tri336	Positive	321.1	177.5	2.82	320.1	-	N-Feruloyl spermidine	Phenolamides	862000	1420000	1520000	1430000	1340000	1350000	1400000	1330000	1490000	1330000	13200	6270	41100	85800	49500	82900	70900	76200	126000	133000	131000
Tri337	Positive	127.1	81.2	2.82	126.1	C02835	Imidazole-4-acetate	Indole derivatives	1840000	1920000	1970000	1590000	1890000	1960000	1990000	1700000	1720000	1550000	1690000	1330000	1650000	1560000	1530000	1630000	1450000	1670000	1520000	1650000	1420000
Tri339	Positive	671.2	671	2.83	670.2	-	Gallic acid O-feruloyl-O-hexosyl-O-hexoside	Hydroxycinnamoyl derivatives	9	9	9	9	9	9	9	9	9	9	9	9	9	9	9	9	9	9	9	9	9
Tri343	Positive	250	191.3	2.87	250	-	Coumaroyl choline	Cholines	213000	201000	202000	180000	216000	228000	189000	210000	238000	196000	9	9	9	9	9	9	9	9	9	9	9
Tri345	Positive	493	331.7	2.87	493	-	Malvidin 3-O-galactoside	Anthocyanins	211000	334000	380000	9	310000	407000	408000	404000	320000	353000	9	9	9	9	9	9	9	9	9	9	9
Tri346	Positive	493.2	331.6	2.87	493.2	C12140	Malvidin 3-O-glucoside (Oenin)	Anthocyanins	282000	482000	448000	390000	431000	437000	483000	402000	466000	421000	9	9	9	9	9	9	9	9	9	9	9
Tri355	Positive	310	251.6	2.96	310	C00933	Sinapoylcholine	Cholines	106000	142000	162000	174000	155000	131000	140000	134000	144000	141000	122000	148000	157000	77800	93600	94700	79500	65100	723000	81700	59800
Tri359	Positive	463.123	301.4	3	463.123	-	Peonidin O-hexoside	Anthocyanins	47300	76100	66400	70300	63000	78400	64800	26900	65900	79500	9	9	32000	9	32400	9	32200	9	21400	9	9
Tri361	Positive	160.126	114.1	3.03	159.126	-	Dl-2-Aminooctanoic acid	Organic acids	130000	131000	121000	126000	132000	110000	165000	118000	159000	124000	9	9	9	94200	92900	94700	101000	86300	95100	85200	73100
Tri362	Positive	399	207.5	3.04	398	-	O-Sinapoyl quinic acid	Quinate and its derivatives	145000	241000	214000	189000	186000	194000	197000	180000	199000	187000	92200	103000	128000	105000	93600	88700	104000	115000	132000	78100	70900
Tri363	Positive	613.1	300.3	3.04	612.1	-	Eriodictiol C-hexosyl-O-hexoside	Flavone C-glycosides	50700	83100	83300	82200	63200	68600	83700	96800	81600	70900	9	42500	9	9	9	9	9	9	9	9	9
Tri375	Positive	581.1	467.9	3.14	580.1	-	C-hexosyl-luteolin C-pentoside	Flavone C-glycosides	2020000	2840000	3200000	3200000	3370000	3140000	3080000	2950000	2900000	2850000	1130000	761000	1720000	1090000	1140000	1080000	880000	1040000	1040000	914000	773000
Tri376	Positive	508.1	152.5	3.15	507.1	-	Pyridoxine O-feruloyl hexoside	Vitamins	459000	483000	562000	438000	463000	465000	460000	429000	437000	463000	66700	60800	125000	63800	60100	66500	98000	101000	82800	87700	108000
Tri381	Positive	137.3	94.3	3.19	136.3	C00568	p-Aminobenzoate	Benzoic acid derivatives	150000	191000	193000	220000	213000	206000	194000	214000	218000	222000	9	9	9	9	9	9	9	64900	45500	138000	60000
Tri382	Positive	207.1	147.4	3.21	206.1	-	6-Hydroxymethylherniarin	Hydroxycinnamoyl derivatives	84200	115000	108000	96800	122000	102000	110000	103000	106000	94500	87000	84400	75500	91500	75200	96000	98700	93600	78600	88900	84100
Tri383	Positive	655.2	331.7	3.21	654.2	-	Tricin 5-O-hexosyl-O-hexoside	Flavone	217000	360000	392000	409000	391000	432000	393000	366000	406000	364000	9	1170	4740	9	9	9	15500	9	20700	14500	20900
Tri384	Positive	339.1	177.5	3.21	338.1	-	O-Feruloyl 2-hydroxylcoumarin	Coumarins	8160000	12400000	13800000	13500000	12200000	14000000	14600000	14600000	16600000	13400000	13400000	11400000	20800000	8420000	10600000	8440000	4490000	5500000	6960000	4630000	4110000
Tri387	Positive	219	160.1	3.23	218.106	C00978	N-Acetyl-5-hydroxytryptamine	Tryptamine derivatives	601000	547000	668000	623000	590000	674000	724000	681000	685000	736000	33900	28600	30600	46400	59300	70100	89000	82100	83800	84500	103000
Tri390	Positive	581.1	335.9	3.25	580.1	-	6-C-hexosyl luteolin O-pentoside	Flavone C-glycosides	1430000	1960000	2090000	1890000	1940000	1930000	1880000	1870000	1800000	1800000	898000	640000	1250000	617000	736000	672000	529000	655000	613000	487000	470000
Tri392	Positive	484.242	484.1	3.26	483.242	-	N', N''-Feruloyl,caffeoylspermidine	Phenolamides	154000	171000	184000	137000	146000	131000	141000	138000	143000	150000	9110	18100	20000	9	9	9	9	9	9	9	9
Tri394	Positive	639.1	640	3.27	638.1	-	Chrysoeriol O-glucuronic acid-O-hexoside	Flavone	417000	311000	337000	295000	288000	347000	370000	318000	327000	359000	9	9	9	9	9	9	9	9	9	9	9
Tri399	Positive	741.22	433.2	3.31	740.216	C10178	Kaempferol-3-O-robinoside-7-O-rhamnoside (Robinin)	Flavonol	58400	71200	99100	83500	92000	75600	78200	83800	82900	93800	59500	56800	117000	55100	87300	87900	54000	61000	75700	47100	60900
Tri406	Positive	627.1	447.3	3.37	626.1	-	6-C-hexosyl-hesperetin O-hexoside	Flavone C-glycosides	677000	990000	960000	1010000	936000	897000	816000	853000	835000	973000	389000	311000	594000	335000	410000	331000	262000	361000	305000	254000	254000
Tri407	Positive	339.1	177.5	3.37	338.1	-	O-Feruloyl 3-hydroxylcoumarin	Coumarins	1590000	2110000	2060000	1880000	1750000	1490000	1720000	1530000	1520000	1240000	9	9	24800	9	9	9	9	9	9	9	9
Tri409	Positive	611.1	449.4	3.38	610.1	-	Luteolin 3',7-di-O-glucoside	Flavone	9	9	9	9	9	9	9	9	9	9	9	9	49700	9	9	9	9	9	9	9	9
Tri410	Positive	581.1	449.2	3.38	580.1	-	8-C-hexosyl-luteolin O-pentoside	Flavone C-glycosides	543000	904000	927000	900000	830000	782000	772000	743000	837000	842000	432000	292000	637000	347000	337000	353000	264000	298000	307000	269000	241000
Tri411	Positive	194.1	135.1	3.38	193.074	C05598	N-Phenylacetylglycine	Amino acid derivatives	133000	121000	176000	169000	187000	146000	153000	131000	128000	149000	49200	60100	59300	79000	67800	54300	67100	96200	79600	72300	94100
Tri414	Positive	625	397.8	3.41	624	-	8-C-hexosyl chrysoeriol O-hexoside	Flavone C-glycosides	817000	1130000	999000	1090000	1020000	923000	1040000	988000	1020000	1000000	613000	414000	743000	426000	427000	374000	283000	322000	392000	332000	315000
Tri417	Positive	369.1	207.5	3.43	368.1	-	1-O-Feruloyl quinic acid	Quinate and its derivatives	1350000	2560000	2630000	2320000	2250000	2040000	2020000	1870000	1850000	1520000	239000	185000	269000	184000	280000	228000	253000	308000	388000	318000	275000
Tri418	Positive	375.2	137.6	3.43	374.2	-	Feruloyl syringic acid	Hydroxycinnamoyl derivatives	59800	77300	86400	78800	84800	89300	84700	90900	98100	98200	9	9	9	9	9	9	9	9	9	9	9
Tri419	Positive	655.2	331.7	3.45	654.2	-	Tricin 7-O-hexosyl-O-hexoside	Flavone	855000	943000	1050000	992000	1090000	1000000	1050000	1110000	1060000	1060000	206000	142000	293000	120000	168000	134000	158000	174000	139000	161000	110000
Tri422	Positive	449.1	300	3.47	448.1	-	Luteolin 6-C-glucoside	Flavone C-glycosides	1520000	1860000	1970000	1730000	1710000	1660000	1780000	1620000	1560000	1620000	1260000	827000	1660000	839000	834000	761000	420000	613000	539000	406000	349000
Tri424	Positive	713.1	303.6	3.47	712.1	-	Quercetin 7-O-malonylhexosyl-hexoside	Flavonol	7190	11600	7250	4230	9770	11300	10500	9110	5900	7370	9	9	9	9	9	9	9	9	9	9	9
Tri426	Positive	625.2	463.6	3.49	624.2	-	C-hexosyl-chrysoeriol O-hexoside	Flavone C-glycosides	241000	394000	274000	198000	287000	371000	260000	316000	217000	230000	124000	139000	165000	179000	212000	128000	191000	101000	236000	187000	147000
Tri429	Positive	579	433.1	3.49	578.164	C12628	Vitexin 2''-O-beta-L-rhamnoside	Flavone C-glycosides	61800	90800	78700	79000	75100	91500	105000	99200	83700	82100	49400	56800	47800	21300	24400	51400	23400	30100	25700	24400	150000
Tri433	Positive	313.4	120	3.52	312.147	-	Phe-Phe	Amino acid derivatives	338000	297000	335000	312000	355000	317000	322000	321000	333000	317000	8480	6780	2910	30900	21400	24800	49000	66400	77300	97100	76600
Tri435	Positive	321.05	153.1	3.53	320.053	C02906	Dihydromyricetin	Flavonol	498000	566000	654000	736000	778000	664000	786000	549000	630000	680000	9	9	9	80700	84900	66800	106000	73300	96400	166000	150000
Tri436	Positive	479.118	302.8	3.54	478.118	-	Selgin 5-O-hexoside	Flavone	668000	719000	808000	700000	658000	690000	619000	683000	699000	636000	301000	239000	532000	56000	80400	75400	9	9	9	9	9
Tri437	Positive	535.1	482.4	3.54	534.1	-	Apigenin di-C,C-pentoside	Flavone C-glycosides	11500	11400	7920	10500	12200	12700	8220	4850	13700	16700	9	6860	7610	3920	9	3790	7520	9	3340	22500	5080
Tri438	Positive	625.169	317.1	3.54	624.169	-	Isorhamnetin 3-O-neohesperidoside	Flavonol	291000	429000	383000	372000	403000	373000	326000	356000	329000	354000	30500	28900	52900	9	19800	26600	25200	9	9	16600	9
Tri440	Positive	565.1	397.8	3.55	564.1	-	C-hexosyl-apigenin O-pentoside	Flavone C-glycosides	396000	456000	520000	565000	519000	580000	547000	468000	540000	462000	42100	21000	50400	9	9	9	9	9	9	9	9
Tri444	Positive	558.282	264.8	3.59	557.282	-	N', N''-disinapoylspermidine	Phenolamides	180000	262000	263000	255000	257000	271000	262000	330000	248000	255000	9	9	9	9	9	9	9	9	9	9	9
Tri448	Positive	595.1	415.4	3.64	594.1	-	di-C,C-hexosyl-apigenin	Flavone C-glycosides	241000	349000	363000	283000	371000	406000	361000	350000	366000	363000	215000	142000	280000	141000	191000	193000	162000	175000	224000	173000	153000
Tri451	Positive	289	215.1	3.66	288.063	C01378	Fustin	Flavonol	9	9	9	9	9	9	9	9	9	9	9	9	9	20600	16400	23100	19200	34400	28900	58000	51900
Tri452	Positive	565.155	499.3	3.67	564.155	-	C-pentosyl-C-hexosyl-apigenin	Flavone C-glycosides	14400000	20300000	19700000	9	20200000	21700000	20700000	18800000	20000000	20500000	7430000	5580000	13600000	6640000	6300000	5580000	4110000	6010000	5140000	4140000	4600000
Tri454	Positive	611.2	299.8	3.67	610.2	-	Luteolin 8-C-hexosyl-O-hexoside	Flavone C-glycosides	506000	671000	713000	601000	595000	584000	617000	659000	680000	598000	9	9	9	9	9	9	9	9	9	9	9
Tri459	Positive	138.05	78	3.69	137.048	-	Nicotinic Acid Methyl Ester (Methyl Nicotinate)	Vitamins	1650000	1430000	1700000	1980000	2070000	2250000	2570000	2580000	2890000	3030000	2020000	2350000	2230000	2130000	2320000	2550000	2100000	2280000	2360000	2280000	2470000
Tri463	Positive	669.1	669	3.71	668.1	-	Tricin 5-O-feruloylhexoside	Flavone	11900000	14600000	15000000	14700000	14200000	14700000	13800000	13600000	12400000	11900000	9	9	9	9	9	9	9	9	9	9	9
Tri465	Positive	447.1	298	3.72	446.1	-	Acacetin C-hexoside	Flavone C-glycosides	2260000	3180000	3240000	3190000	3320000	3580000	3130000	2980000	3070000	3110000	1690000	1350000	3470000	1310000	1580000	1260000	1100000	1060000	1230000	937000	982000
Tri466	Positive	433.113	271.7	3.73	432.113	-	Apigenin C-glucoside	Flavone C-glycosides	1420000	1830000	2030000	1860000	2070000	2030000	1960000	2040000	1930000	1830000	131000	115000	217000	74600	70100	70600	52300	44800	34700	9	33900
Tri468	Positive	435.1	339.7	3.74	434.1	-	Naringenin C-hexoside	Flavone C-glycosides	9	62700	53200	63500	69600	53300	68200	66500	61800	48500	9	9	9	9	9	9	9	9	9	9	6140
Tri472	Positive	433.106	313.1	3.75	432.106	-	Apigenin 5-O-glucoside	Flavone	1830000	2170000	2430000	2060000	2500000	2260000	2380000	2310000	2420000	2450000	46900	58300	130000	59700	69800	66200	75800	84000	101000	9	9
Tri474	Positive	771.1	463.2	3.76	770.1	-	Chrysoeriol O-hexosyl-O-rutinoside	Flavone	63200	80400	99200	74700	85700	93500	76800	83000	103000	88100	20000	29600	53800	11200	9	9200	5440	9	10600	9	9
Tri476	Positive	219.1	189.5	3.78	218.1	C08309	5-Methoxy-N,N-dimethyltryptamine	Tryptamine derivatives	87900	122000	96400	85200	92700	85700	111000	115000	109000	98500	9	9	9	9	9	9	9	9	9	9	9
Tri477	Positive	609.1	463.4	3.78	608.1	-	Chrysoeriol C-hexosyl-O-rhamnoside	Flavone C-glycosides	8310000	11900000	12000000	9110000	12000000	12500000	12000000	11500000	11900000	12500000	5990000	4490000	9740000	4720000	5000000	4790000	3890000	4360000	4800000	3920000	3610000
Tri478	Positive	321.1	147.5	3.78	320.1	-	5-O-p-Coumaroyl shikimic acid	Quinate and its derivatives	1040000	1490000	1460000	1560000	2050000	1600000	1470000	1600000	1770000	1640000	9	9	9	43900	88900	36000	180000	208000	271000	173000	186000
Tri479	Positive	485.1	147.5	3.78	484.1	-	N-hexosyl-p-coumaroyl serotonin	Tryptamine derivatives	152000	216000	207000	189000	171000	236000	221000	170000	220000	213000	9	9	9	9	9	9	9	9	9	9	9
Tri482	Positive	801.1	681.7	3.8	800.1	-	6-C-hexosyl-apigenin O-sinapoylhexoside	Flavone C-glycosides	485000	651000	653000	696000	672000	639000	644000	612000	633000	772000	9	9	97200	9	9	63900	9	9	9	9	72100
Tri486	Positive	419.1	383.9	3.81	418.1	-	O-methylnaringenin C-pentoside	Flavone C-glycosides	242000	273000	294000	305000	335000	321000	297000	291000	330000	318000	9	9	9	9	9	9	9	9	9	9	9
Tri487	Positive	671.1	356	3.81	670.1	-	3',4',5'-Dihydrotricetin O-hexosyl-O-hexoside	Flavone	644000	1110000	959000	915000	1000000	1140000	1110000	922000	932000	1040000	9	9	9	9	9	9	9	9	9	9	9
Tri493	Positive	479	317.3	3.84	478	-	methylQuercetin O-hexoside	Flavonol	2990000	5090000	5200000	4380000	5200000	5450000	5440000	5320000	5280000	5050000	9	9	9	9	9	9	9	9	9	9	9
Tri494	Positive	339.1	177.5	3.84	338.1	-	O-Feruloyl 4-hydroxylcoumarin	Coumarins	2770000	3920000	5350000	5810000	5510000	6280000	5010000	4990000	5910000	5870000	9	9	9	9	9	9	1080000	1480000	1750000	1190000	9
Tri495	Positive	463.1	367.8	3.85	462.1	-	Chrysoeriol 8-C-hexoside	Flavone C-glycosides	1970000	2630000	2510000	2710000	2740000	2960000	2940000	2740000	2620000	2660000	460000	291000	604000	319000	290000	301000	186000	233000	214000	155000	144000
Tri498	Positive	771.1	367.9	3.9	770.1	-	6-C-hexosyl-apigenin O-feruloylhexoside	Flavone C-glycosides	416000	636000	691000	675000	658000	618000	682000	680000	625000	639000	62500	59500	93400	41000	74200	33600	40900	41300	49200	47200	37900
Tri499	Positive	801.1	783	3.92	800.1	-	6-C-hexosyl-chrysoeriol O-feruloylhexoside	Flavone C-glycosides	1420000	1790000	2010000	1940000	1820000	1840000	1820000	1810000	1780000	1860000	1070000	647000	1400000	789000	1080000	860000	676000	878000	887000	780000	701000
Tri503	Positive	741.2	740.9	3.94	740.2	-	C-hexosyl-apigenin O-p-coumaroylhexoside	Flavone C-glycosides	637000	948000	945000	926000	851000	895000	903000	931000	802000	871000	30900	23100	31200	9	9	22000	14100	27600	9	9	9
Tri505	Positive	204.251	136.1	3.95	203.117	C04083	N6-Isopentenyladenine (iP)	Phytohormones	20700	6870	14100	15400	11400	21600	18600	10400	12400	10800	9	9	9	9	9	9	9	9	9	5190	9
Tri506	Positive	435.085	303	3.96	434.085	-	Quercetin 3-alpha-L-arabinofuranoside (Avicularin)	Flavonol	120000	85400	60400	67200	70100	64700	44800	58000	78000	68600	9	9	6220	9	9	9	9	9	9	9	9
Tri509	Positive	463.123	313.9	3.98	462.123	-	Chrysoeriol 5-O-hexoside	Flavone	10300000	12200000	12800000	11800000	13200000	13000000	12600000	12500000	12200000	11200000	6530000	4730000	10000000	4380000	5870000	5120000	3880000	4460000	4860000	3050000	3030000
Tri510	Positive	301.1	259.1	3.98	300.1	C10098	Kaempferide	Flavonol	2410000	3360000	3510000	3250000	3250000	2920000	3150000	3310000	3320000	2840000	112000	46100	179000	65300	87600	81000	69700	78800	109000	35000	63600
Tri511	Positive	417.2	381.9	3.98	416.2	-	Chrysin C-hexoside	Flavone C-glycosides	51700	72000	86700	59400	97000	83000	76500	78100	106000	60500	39300	27600	47200	13800	9	9	9	9	9	9	9
Tri512	Positive	301.1	273.6	3.98	301.1	C08726	Peonidin	Anthocyanins	3230000	5100000	4320000	4500000	4600000	4560000	4230000	4610000	4370000	4520000	117000	91800	215000	108000	116000	119000	95300	123000	134000	114000	99200
Tri514	Positive	689.2	689	3.98	688.2	-	Tricin 4'-O-(β-guaiacylglyceryl) ether 5-O-hexoside	Flavonolignan	4040000	5260000	5430000	5370000	5210000	5070000	5050000	5040000	5030000	5440000	6890	68900	9	9	9	9	9	9	9	9	9
Tri515	Positive	567.3	406	3.99	566.3	-	Tricin O-glycerylhexoside	Flavone	1790000	2040000	2180000	2210000	2120000	2100000	1970000	2150000	2020000	2160000	200000	172000	345000	178000	165000	153000	152000	132000	200000	146000	164000
Tri516	Positive	403.1	367.7	3.99	402.1	-	Apigenin 6-C-pentoside	Flavone C-glycosides	103000	125000	146000	102000	136000	170000	156000	144000	144000	185000	146000	121000	113000	33300	20400	30900	9	39900	31100	27400	25500
Tri517	Positive	851.6	331.9	3.99	850.6	-	Tricin 4'-O-(β-guaiacylglyceryl) ether 5-O-hexosyl-O-hexoside	Flavonolignan	136000	238000	260000	258000	207000	249000	234000	291000	259000	240000	9	8260	9	9	9	9	9	9	9	9	9
Tri518	Positive	479.2	317.8	4	478.2	-	Isorhamnetin 5-O-hexoside	Flavonol	3010000	4260000	5200000	4640000	4540000	4800000	4550000	5420000	4440000	4550000	52200	46400	9	9	9	9	9	9	9	9	9
Tri521	Positive	509.2	347.6	4.01	508.2	-	Syringetin 5-O-hexoside	Flavone	1440000	1980000	2300000	2310000	2140000	2120000	2070000	2280000	2030000	1930000	9	9	9	9	9	9	9	21100	18700	9	9
Tri522	Positive	685.1	685	4.01	684.1	-	C-pentosyl apigenin O-salicyloyl hexoside	Flavone C-glycosides	43900	59800	65700	84000	71700	68200	62600	71100	51000	57300	8730	6060	10600	11100	9	9	2780	9	7750	11800	9
Tri524	Positive	138.05	91.9	4.01	137.048	C00108	Anthranilic acid	Benzoic acid derivatives	131000	115000	141000	112000	114000	123000	156000	96000	116000	130000	38900	51600	58900	109000	96700	67100	152000	197000	109000	214000	141000
Tri527	Positive	527.2	331.6	4.03	526.2	-	Tricin 5-O-β-guaiacylglycerol	Flavonolignan	948000	1690000	1980000	1700000	1820000	1930000	1900000	1570000	1550000	1770000	9	20200	9	9	9	9	9	9	9	9	9
Tri529	Positive	611.2	303.1	4.04	610.19	C09806	Hesperetin 7-O-neohesperidoside (Neohesperidin)	Flavanone	337000	347000	348000	342000	396000	344000	312000	309000	323000	330000	169000	106000	258000	126000	140000	133000	110000	126000	134000	112000	110000
Tri530	Positive	595.1	301.8	4.05	594.1	-	Chrysoeriol O-hexosyl-O-pentoside	Flavone	525000	547000	562000	519000	552000	519000	556000	491000	490000	569000	9	9	9	9	9	9	9	9	9	9	9
Tri534	Positive	477.1	298	4.06	476.1	-	O-methylChrysoeriol 8-C-hexoside	Flavone C-glycosides	125000	116000	118000	119000	127000	141000	121000	123000	127000	142000	173000	131000	255000	112000	158000	159000	109000	146000	163000	119000	124000
Tri536	Positive	305.058	153	4.08	304.058	C01617	Dihydroquercetin (Taxifolin)	Flavonol	213000	290000	282000	260000	242000	291000	242000	223000	224000	226000	9	9	9	9	9	9	9	9	9	9	9
Tri537	Positive	509.3	283.6	4.1	508.3	-	Syringetin 7-O-hexoside	Flavone	1400000	2100000	2380000	2260000	1960000	2290000	2060000	2120000	2040000	2160000	9	9	9	9	9	9	9	9	9	9	9
Tri538	Positive	479.2	318	4.11	478.2	-	Isorhamnetin O-hexoside	Flavonol	4280000	7070000	7450000	8220000	7810000	7470000	7530000	8020000	7480000	7320000	9	9	9	9	9	9	9	9	9	9	9
Tri539	Positive	655.2	331.7	4.11	654.2	-	Tricin di-O-hexoside	Flavone	262000	312000	285000	301000	271000	289000	311000	345000	291000	302000	19300	36700	30100	9	36200	25700	9	23100	32700	9	24800
Tri542	Positive	149.1	131	4.12	148.052	-	p-Coumaraldehyde	Hydroxycinnamoyl derivatives	137000	180000	205000	216000	203000	195000	190000	194000	214000	199000	9	9	9	9	9	9	156000	153000	245000	111000	83800
Tri543	Positive	801	801	4.14	800	-	8-C-hexosyl-chrysoeriol O-feruloylhexoside	Flavone C-glycosides	548000	731000	685000	679000	769000	685000	647000	616000	594000	615000	9	9	9	9	9	9	9	9	9	9	9
Tri544	Positive	433.1	271.7	4.15	432.1	C04608	Apigenin 7-O-glucoside (Cosmosiin)	Flavone	1470000	1620000	1820000	1830000	1650000	1740000	1680000	1600000	1640000	1810000	447000	389000	828000	179000	257000	239000	170000	172000	129000	128000	136000
Tri547	Positive	507.1	331.8	4.17	506.1	-	Tricin O-glucuronic acid	Flavone	8080000	9830000	10100000	10500000	9990000	9330000	9630000	9800000	8560000	7850000	9	9	9	9	9	9	9	9	9	9	9
Tri550	Positive	771.2	753	4.2	770.2	-	8-C-hexosyl-apigenin O-feruloylhexoside	Flavone C-glycosides	6820000	9970000	9810000	9650000	9090000	9290000	9260000	10100000	8910000	9560000	781000	776000	1410000	679000	746000	773000	642000	663000	672000	600000	594000
Tri552	Positive	353.1	153.4	4.22	352.1	-	Arabidopyl shikimic acid	Organic acids	133000	203000	190000	198000	190000	233000	201000	199000	194000	203000	9	9	9	9	9	9	9	9	9	9	9
Tri553	Positive	641.1	479.5	4.23	640.1	-	Selgin O-hexosyl-O-hexoside	Flavone	175000	301000	354000	340000	291000	343000	316000	291000	267000	284000	9	9	9	9	9	9	9	9	9	9	9
Tri554	Positive	835.5	332.2	4.24	834.5	-	Tricin 4'-O-(β-guaiacylglyceryl) ether-O-rutinoside	Flavonolignan	886000	1140000	1120000	1270000	999000	1080000	1090000	1210000	1220000	1070000	9	31600	15700	9	9	9	11800	7300	13900	12700	8600
Tri555	Positive	347	288	4.25	346	-	Spinacetin	Flavone	40700	57500	50400	60100	67400	62600	42300	65900	60500	38300	9	9	9	9	9	9	9	9	9	9	9
Tri558	Positive	403.1	367.6	4.25	402.1	-	Apigenin 8-C-pentoside	Flavone C-glycosides	94400	139000	150000	167000	145000	140000	124000	148000	137000	152000	135000	118000	105000	23400	13100	9	13300	16800	9	20300	9920
Tri559	Positive	771.21	177.5	4.26	770.21	-	C-pentosyl-chrysoeriol 7-O-feruloylhexoside	Flavone C-glycosides	145000	143000	153000	200000	163000	167000	138000	169000	154000	182000	9	9	9	9	9	9	9	9	9	9	9
Tri560	Positive	801	783.1	4.26	800	-	8-C-hexosyl-apigenin O-sinapoylhexoside	Flavone C-glycosides	6190000	8120000	7890000	7240000	6920000	7520000	6770000	6440000	6870000	6910000	9	9	9	9	9	9	9	9	9	9	9
Tri562	Positive	565	317.8	4.32	564	-	Selgin O-malonylhexoside	Flavone	209000	307000	316000	306000	261000	299000	215000	245000	256000	250000	9	9	9	9	9	9	9	9	9	9	9
Tri564	Positive	557.2	331.9	4.33	556.2	-	Tricin 4'-O-(syringyl glyceryl)ether	Flavonolignan	502000	629000	711000	694000	625000	755000	596000	714000	613000	456000	9	9	9	9	9	9	9	9	9	9	9
Tri567	Positive	655.2	655	4.37	654.2	-	C-hexosyl-luteolin O-sinapic acid	Flavone C-glycosides	101000	129000	133000	123000	130000	140000	121000	110000	136000	122000	97500	54700	123000	9	9	9	9	9	9	9	9
Tri569	Positive	725.2	331.7	4.38	724.2	-	Tricin O-rhamnosyl-O-malonylhexoside	Flavone	43700	105000	98500	67900	99400	97800	66300	83600	70100	73400	9	9	9	6040	7020	9	21500	11000	15900	47500	30900
Tri571	Positive	625.2	177.5	4.42	624.2	-	Luteolin O-feruloylhexoside	Flavone C-glycosides	69100	71600	77900	73300	72300	88500	73800	79900	75400	62800	87600	42700	156000	23100	22400	26200	9	9	9	9	9
Tri572	Positive	189.105	97	4.43	188.105	C08261	Azelaic acid	Organic acids	386000	442000	411000	439000	424000	438000	450000	416000	492000	453000	81900	89200	92100	120000	120000	146000	120000	132000	117000	138000	130000
Tri575	Positive	519	271.7	4.45	518	-	Apigenin O-malonylhexoside	Flavone	119000	122000	128000	136000	151000	120000	161000	119000	121000	125000	17600	7670	18700	24400	28800	15000	55200	33900	55200	75400	58700
Tri576	Positive	659.2	659	4.45	658.2	-	Tricin 4'-O-(syringyl alcohol) ether 5-O-hexoside	Flavonolignan	3940000	5020000	5250000	5230000	5270000	5120000	5140000	5070000	5090000	5000000	9	9	9	9	9	9	9	9	9	9	9
Tri578	Positive	521	317.6	4.46	520	-	Naringenin O-malonylhexoside	Flavanone	33400	70600	67100	65400	66500	64500	62600	67300	75000	70300	9	9	9	9	9	9	9	9	9	9	9
Tri580	Positive	551.1	347.4	4.47	550.1	-	Quercetin-3-(6''-malonyl)-Glucoside	Flavonol	113000	127000	138000	125000	175000	132000	123000	136000	147000	129000	9	9	9	9	9	9	9	9	9	9	9
Tri584	Positive	535.109	287.8	4.5	534.109	-	Tricin 5-O-acetylglucoside	Flavone	99900	106000	120000	122000	129000	120000	94900	142000	104000	129000	9	9	9	9	9	9	9	9	9	9	9
Tri585	Positive	579.1	331.7	4.5	578.1	-	Tricin O-malonylhexoside	Flavone	3960000	5800000	5670000	5800000	4870000	4690000	5190000	4980000	4690000	4060000	71400	97300	147000	158000	144000	123000	603000	232000	229000	1050000	968000
Tri586	Positive	457.2	191.5	4.51	456.2	-	8-Methyl-2-oxo-4-phenyl-2H-chromen-7-yl 4-(hexyloxy)benzoate	Benzoic acid derivatives	87700	118000	112000	142000	131000	135000	110000	141000	128000	149000	8690	14400	15800	9	9	9	9	9	9	9	9
Tri587	Positive	551	347.4	4.52	550	-	Tricetin O-malonylhexoside	Flavone	34400	65300	29500	54100	42600	51500	47200	28300	9	43500	9	9	9	9	9	9	9	9	39500	47500	40800
Tri588	Positive	549.1	301.7	4.52	548.1	-	Chrysoeriol O-malonylhexoside	Flavone	789000	1040000	1100000	1060000	1140000	1080000	1000000	967000	978000	938000	39900	39600	69700	125000	143000	194000	735000	769000	930000	1300000	1240000
Tri593	Positive	755.2	332.1	4.58	754.2	-	C-hexosyl-chrysin O-feruloylhexoside	Flavone C-glycosides	28600	38100	66800	62400	73500	60200	48500	59000	66200	52300	9	9	26900	9	9	9	9	9	9	9	9
Tri595	Positive	655	287.7	4.59	654	-	Luteolin O-sinapoylhexoside	Flavone	125000	147000	145000	164000	129000	177000	127000	172000	116000	132000	138000	69200	200000	9	9	9	9	9	9	9	9
Tri599	Positive	130.1	128.4	4.64	129.1	C06323	Isoquinoline	Alkaloids	761000	1030000	1010000	1040000	1010000	980000	950000	898000	969000	898000	761000	679000	691000	1010000	1120000	1080000	955000	1030000	896000	863000	937000
Tri600	Positive	831.1	331.7	4.65	830.1	-	Tricin O-feruloylhexoside O-hexoside	Flavone	54700	60900	68400	75700	67900	73900	72300	81400	70800	71900	9	9	9	9	9	6950	9	9	9	9	9
Tri601	Positive	203	133.3	4.66	202	-	N-Acetyl tryptamine	Phenolamides	279000	267000	284000	274000	264000	271000	286000	278000	290000	267000	13900	140000	15300	9	9	19600	39800	14000	27100	22400	9
Tri603	Positive	176.1	130.1	4.68	175.063	C00954	Indole 3-acetic acid (IAA)	Phytohormones	6460000	6400000	6810000	6000000	6010000	5030000	5190000	4590000	4660000	3990000	4810000	4030000	4240000	5090000	5110000	5390000	4690000	5170000	4320000	4320000	4440000
Tri604	Positive	463.1	301.8	4.69	462.1	-	Chrysoeriol C-hexoside	Flavone C-glycosides	84300	96700	116000	105000	102000	120000	107000	100000	90400	110000	9	9	9	9	9	9	9	9	9	9	9
Tri605	Positive	653.3	345.9	4.7	652.3	-	3’,4’,5’-Tricetin O-rutinoside	Flavone	92600	156000	143000	159000	160000	136000	122000	150000	138000	145000	7050	9	8710	3370	10300	11600	7980	12200	6970	4100	5100
Tri607	Positive	353.1	177.5	4.73	352.1	-	N-Feruloyl serotonin	Tryptamine derivatives	1940000	2350000	2190000	2170000	2130000	2030000	1880000	1870000	1810000	1730000	46000	67000	76900	10500	9	31100	14500	9720	15700	22700	9
Tri608	Positive	207.06	207.1	4.73	206.058	C09311	Scoparone	Coumarins	9	29700	27500	33600	26200	33400	46500	17600	45200	28200	9	9	9	9	9	9	9	9	9	9	9
Tri611	Positive	287	217.1	4.79	286.048	C12134	2'-Hydroxygenistein	Isoflavone	20400	13100	15400	18300	14900	16300	24100	16000	6950	16100	9	9	8370	9	9	9	9	9	9	9	9
Tri612	Positive	669	301.6	4.82	668	-	Chrysoeriol O-sinapoylhexoside	Flavone	81500	90300	90000	83000	89200	128000	88900	92100	90700	86300	66500	44600	90800	9	38200	9	23200	21700	23200	21800	30100
Tri613	Positive	643.1	332	4.83	642.1	-	Tricin O-vanilloylhexoside	Flavone	13300	21800	29400	22200	18900	25300	26100	18500	21100	13400	9	9	9	9	9	9	9	9	9	9	9
Tri614	Positive	699.2	331.6	4.83	698.2	-	Tricin O-sinapoylhexoside	Flavone	4720000	5730000	6030000	6170000	6070000	5970000	6000000	5920000	5660000	5670000	492000	281000	738000	241000	270000	227000	301000	360000	301000	398000	399000
Tri617	Positive	203.121	93	4.84	202.12	C08277	Sebacate	Organic acids	23300	27200	29100	24900	31900	32200	17800	25600	27000	29100	9	11600	22800	30000	35700	23900	25500	28600	33100	23100	31400
Tri620	Positive	659.3	331.9	4.87	658.3	-	Tricin O-hexosyl-O-syringin alcohol	Flavone	140000	184000	205000	197000	201000	229000	242000	226000	217000	204000	9	9	9	9	9	9	9	9	9	9	9
Tri621	Positive	314	177.5	4.87	313	C02717	N-Feruloyl tyramine	Phenolamides	699000	747000	762000	771000	692000	747000	740000	757000	744000	747000	301000	221000	92400	14100	16900	14700	9620	8110	40000	22400	12300
Tri624	Positive	689.2	329.8	4.92	688.2	-	Tricin 4'-O-(β-guaiacylglyceryl) ether O-hexoside	Flavonolignan	2170000	2920000	3270000	3410000	3280000	2940000	2970000	3020000	3000000	2780000	9	57800	9	9	9	9	9	9	9	9	9
Tri625	Positive	477.1	331.8	4.94	476.1	-	Tricin O-rhamnoside	Flavone	113000	138000	135000	151000	142000	146000	140000	157000	121000	138000	9	9	9	9	9	9	9	9	9	9	9
Tri626	Positive	417.1	255.7	4.95	416.1	-	Chrysin 5-O-glucoside (Toringin)	Flavone	34200	40000	39600	47400	37500	30300	47800	39300	39700	29200	9	9	9	9	9	9	9	9	9	9	9
Tri627	Positive	417.2	255.8	4.96	416.2	-	Chrysin O-hexoside	Flavone	37600	39400	30800	54100	58700	44700	65500	47500	44800	37600	5410	9	9	9	9	9	9	9	9	9	9
Tri634	Positive	729.205	728.7	5.03	728.205	-	Tricin O-glyceryl-hexosyl-O-hexoside	Flavone	128000	150000	172000	179000	168000	169000	155000	159000	162000	160000	9	9	9	9	9	9	9	9	9	9	9
Tri636	Positive	669.1	669	5.04	668.1	-	Tricin 7-O-feruloylhexoside	Flavone	811000	971000	1040000	1010000	1020000	1060000	1020000	953000	1040000	986000	139000	80500	208000	56400	74200	49800	23500	31600	32100	16900	19000
Tri641	Positive	447.12	285.1	5.18	446.121	C05376	Sissotrin	Isoflavone	24200	20200	23400	22100	20400	24300	18800	15600	21000	20600	12000	20500	13900	5620	7080	12100	14200	12400	5290	13200	26700
Tri642	Positive	149.052	103	5.22	148.052	C00423	Cinnamic acid	Hydroxycinnamoyl derivatives	481000	546000	579000	614000	594000	597000	561000	549000	620000	556000	310000	311000	310000	407000	428000	421000	496000	603000	484000	649000	679000
Tri651	Positive	275.084	107	5.34	274.084	C00774	Phloretin	Flavanone	14600	29000	19300	23400	23400	27000	33600	32600	26200	25400	9	9	9	9	9	9	9	9	9	9	9
Tri654	Positive	435.3	331.8	5.44	434.3	-	Tricin O-phenylformic acid	Flavone	113000	144000	137000	132000	129000	140000	128000	135000	135000	138000	16600	9920	9	9	9	9	9	9	9	9	9
Tri658	Positive	204.1	186.2	5.52	203.095	C11284	3-Indolebutyric acid	Phytohormones	40200	46400	38800	32100	43000	37700	51000	60400	54300	24800	9	9	9	43200	29800	47900	40300	64700	59700	61100	26900
Tri662	Positive	149.2	107	5.6	148.052	C02274	3,4-Dihydrocoumarin	Coumarins	409000	546000	571000	547000	549000	553000	529000	577000	559000	564000	283000	306000	313000	274000	251000	300000	204000	310000	231000	210000	220000
Tri664	Positive	271.053	215.1	5.62	270.053	C01477	Apigenin	Flavone	105000	99000	110000	115000	96600	106000	111000	119000	108000	109000	19800	13200	28100	10800	9	8130	6180	5910	9	9	7920
Tri665	Positive	412.3	184.7	5.64	411.3	-	LysoPC 10:0	Lipids_Glycerophospholipids	2350000	3260000	3400000	3380000	3390000	3450000	3250000	3510000	3380000	3350000	5350000	4930000	4870000	6020000	6390000	6450000	5030000	5320000	5220000	3760000	3860000
Tri668	Positive	303.079	303.1	5.72	302.079	C01709	Hesperetin	Flavanone	60800	70900	81900	74800	83800	73700	76400	74000	78900	78400	25400	21200	26800	12400	13400	12600	6620	10700	15800	9	5990
Tri679	Positive	307.1	131.4	5.89	306.1	-	N-Cinnamoyl serotonin	Tryptamine derivatives	76500	112000	113000	111000	105000	107000	108000	110000	106000	92700	9	9	9	9	9	9	9	9	9	9	9
Tri680	Positive	268	131.3	5.91	267	-	Cinnamoyl tyramine	Tryptamine derivatives	529000	632000	643000	713000	654000	596000	619000	659000	660000	638000	4560	9	9	9	9	9	9	9	9	9	9
Tri682	Positive	151.068	78.8	5.92	150.068	-	4-Ethylbenzoic acid	Organic acids	18400	21600	18700	26600	22400	28500	23500	21400	22700	29100	9	9	9	27700	31600	19600	24500	32000	34400	41100	47600
Tri683	Positive	275.1	258.1	5.98	274.1	-	N-Lauryldiethanolamine	Others	541000	523000	498000	496000	480000	465000	440000	476000	483000	461000	267000	284000	319000	535000	750000	507000	535000	466000	729000	441000	651000
Tri684	Positive	165.1	95.5	5.99	164.1	C10945	Caffeic aldehyde	Hydroxycinnamoyl derivatives	25200	26700	25200	21000	19900	29900	24400	21000	23400	23100	24800	25200	26900	9	9	9	9	9	9	9	9
Tri689	Positive	190.1	130.1	6.13	189.079	-	Methyl indole-3-acetate	Phytohormones	32400	43200	49500	43600	52100	49200	46800	47200	39400	41700	20200	28400	42000	22400	23700	21700	25800	23300	28000	28400	33000
Tri690	Positive	345.2	177.5	6.15	344.2	C04444	Ayanin	Flavonol	217000	325000	263000	331000	259000	309000	281000	311000	250000	268000	5790	5520	7400	7950	6960	7970	10400	9	8870	8210	5480
Tri697	Positive	511.2	331.8	6.28	510.2	-	Tricin 4'-O-syringic acid	Flavonolignan	40300	50500	55900	52300	53300	57800	53100	56600	51200	54200	9	9	9	9	9	9	9	9	9	9	9
Tri704	Positive	347.3	285.4	6.47	346.251	-	Troxerutin (Trihydroxyethyl rutin)	Flavonol	81000	97300	88500	99500	105000	108000	84200	104000	101000	90600	9	26900	21500	11900	11800	8290	9	9	12500	9	9
Tri705	Positive	305.1	131.4	6.53	304.1	C21561	Oryzalexin E	Terpenoids	6710	6810	10100	6780	8430	10100	6300	9480	8340	5790	9	9	9	9	9	9	9	9	9	9	9
Tri706	Positive	343.1	240.9	6.53	342.1	-	Cocamidopropyl betaine	Others	1750000	1880000	1950000	1960000	1900000	1890000	2190000	2200000	2320000	2280000	1180000	1260000	1260000	1540000	1230000	1340000	1540000	1520000	1640000	1700000	2150000
Tri709	Positive	351	259.8	6.62	350	-	MAG (18:4) isomer1	Lipids_Glycerolipids	122000	128000	135000	138000	134000	133000	119000	142000	146000	128000	9	9	9	9	9	9	9	9	9	9	9
Tri711	Positive	291	273.9	6.65	290	-	4-oxo-9Z,11Z,13E,15E-octadecatetraenoic acid	Lipids_Fatty acids	14800	14100	17500	16500	12900	17800	15700	20000	11800	17300	9	9	9	9	9	9	9	9	9	9	9
Tri717	Positive	319.1	301.9	6.82	318.1	-	Phytocassane C	Terpenoids	6060000	5110000	5050000	4910000	4840000	4830000	4680000	4570000	4610000	4570000	2160000	1890000	2010000	4800000	4700000	4460000	5030000	4210000	3930000	3500000	3710000
Tri719	Positive	390.4	284.9	6.91	389.4	-	Azoxystrobin acid	Others	7670000	6450000	6040000	5880000	5900000	5790000	5490000	5820000	6170000	5660000	3420000	4570000	5350000	5530000	8710000	4410000	5880000	6630000	5590000	4600000	6230000
Tri721	Positive	287.084	287.1	6.92	286.084	C09833	sakuranetin	Flavone	34100	44300	54400	47900	49500	47300	52400	56100	47300	51100	15100	15200	20100	6170	7890	7150	11900	7970	15100	10500	7990
Tri723	Positive	285	270.2	7	284.069	C00814	Biochanin A	Isoflavone	12800	15900	16100	15200	14100	16000	11800	12000	17700	16800	9	9	9	9	9	9	9	9	9	9	9
Tri725	Positive	403.132	373.1	7.02	402.132	C10112	Nobiletin	Flavone	383000	377000	336000	331000	351000	358000	372000	401000	445000	399000	304000	276000	258000	328000	340000	314000	291000	366000	322000	288000	338000
Tri727	Positive	315.079	300	7.17	314.079	-	Kumatakenin	Flavonol	18100	15700	16500	14600	17000	15700	15400	15000	13400	13200	12600	14900	10600	3920	9	7230	4370	9	9	6350	7690
Tri728	Positive	351.4	277.8	7.21	350.4	-	MAG (18:4) isomer2	Lipids_Glycerolipids	10300000	8700000	8080000	7820000	7850000	7720000	7520000	7830000	8050000	7640000	1060000	1170000	1270000	3190000	2570000	3290000	1760000	3030000	3430000	1570000	1820000
Tri729	Positive	369.13	177.1	7.26	368.126	C10443	Curcumin	Others	13400	10900	15400	13500	11300	14000	13600	9	10800	11500	9330	9	7930	9	9	9	9	7330	8090	5960	9
Tri730	Positive	317.1	299.9	7.28	316.1	-	Phytocassane D	Terpenoids	45800	61700	65300	67400	52500	57500	57800	60600	53300	55800	9	10900	9	9	9	9	9	9	9	9	7030
Tri732	Positive	492.3	184.5	7.29	491.3	-	LysoPC 16:2 (2n isomer)	Lipids_Glycerophospholipids	1410000	1720000	1830000	1820000	1760000	1780000	1770000	1800000	1770000	1760000	614000	605000	637000	673000	710000	741000	573000	693000	678000	557000	545000
Tri733	Positive	302.4	284.9	7.3	301.4	-	D-erythro-Dihydrosphingosine	Others	7370000	6290000	5960000	5650000	5440000	5660000	5500000	5560000	5510000	5300000	575000	499000	519000	12000000	11300000	7670000	18500000	18700000	17400000	41800000	31100000
Tri735	Positive	317.2	271.2	7.33	316.168	C11863	GIBBERELLIN A9	Phytohormones	18400	25500	27700	23200	27200	24700	24000	21700	27400	23300	9	6680	9	9	9	9	9	9	9	9	9
Tri736	Positive	331.1	239.2	7.4	330.183	C14162	GIBBERELLIN A15	Phytohormones	14000	18500	28700	26200	28300	33900	20700	20300	20400	19200	9	9	9	9	9	9	9	9	9	9	9
Tri737	Positive	373.121	373.1	7.5	372.121	C10190	Tangeretin	Flavone	322000	349000	359000	370000	418000	379000	410000	485000	499000	469000	296000	293000	281000	411000	386000	407000	403000	428000	394000	385000	376000
Tri738	Positive	696.4	696.2	7.53	695.4	-	DGMG (18:2) isomer2	Lipids_Glycerolipids	3690000	4270000	4120000	3960000	3920000	3990000	4140000	4560000	4280000	4390000	314000	211000	226000	159000	129000	218000	269000	297000	248000	174000	245000
Tri739	Positive	317.2	281.3	7.53	316.204	C09066	Cafestol	Hydroxycinnamoyl derivatives	6300000	6930000	7130000	6940000	6660000	6880000	6890000	7010000	6740000	6780000	791000	3740000	2350000	268000	445000	98600	284000	324000	138000	64400	50200
Tri740	Positive	387.1	331.8	7.59	386.1	C00187	Cholesterol	Others	3840000	4730000	5170000	4940000	4880000	5090000	4900000	5050000	4960000	4800000	3980000	4180000	4330000	1710000	5590000	3790000	5100000	3610000	4910000	3090000	3620000
Tri742	Positive	480.1	184.5	7.66	479.1	-	LysoPC 15:1	Lipids_Glycerophospholipids	3210000	3660000	3830000	3810000	3820000	4030000	3700000	3770000	3750000	3760000	3400000	3360000	3420000	3660000	3520000	3810000	3240000	3700000	3700000	3490000	3190000
Tri743	Positive	351	259.9	7.75	350	-	MAG (18:4) isomer3	Lipids_Glycerolipids	374000	416000	420000	415000	397000	401000	402000	333000	366000	396000	115000	93000	96100	66600	53800	79100	43600	50900	39200	45100	38600
Tri744	Positive	277.2	137.5	8.04	276.2	-	Octadecadien-6-ynoic acid	Lipids_Fatty acids	151000	181000	206000	179000	191000	197000	193000	206000	193000	189000	99100	71100	83800	84200	69900	75800	56100	87900	48000	88100	56300
Tri746	Positive	301.2	133.1	8.15	300.209	C16683	4-Oxoretinol	Vitamins	258000	295000	311000	340000	310000	302000	302000	311000	299000	308000	4090	11800	10900	9	9	9	9	9	9	9	9
Tri747	Positive	400.33	341.4	8.17	399.335	C02990	L-Palmitoylcarnitine	Others	10500	8110	9090	8830	9800	8830	9340	8930	10300	8110	9	9	9	9	9	9	9	9	9	9	6220
Tri748	Positive	355.15	178.9	8.24	354.147	C16417	Xanthohumol	Flavanone	26700	28500	33800	34400	25400	36600	32800	30500	30200	31800	9	9	9	9	9	9	9	9	9	9	9
Tri750	Positive	353.1	261.8	8.33	352.1	-	MAG (18:3) isomer2	Lipids_Glycerolipids	8700000	9520000	11100000	11700000	11000000	11100000	11700000	11400000	10800000	10700000	263000	267000	256000	471000	374000	620000	762000	636000	583000	415000	588000
Tri751	Positive	355.1	263.8	8.38	354.1	-	MAG (18:2) isomer1	Lipids_Glycerolipids	2340000	2650000	2430000	2390000	2330000	2470000	2320000	2270000	2250000	2300000	2300000	2050000	2150000	3910000	4060000	3370000	3160000	3360000	3260000	3610000	3230000
Tri752	Positive	277.216	157.4	8.47	276.216	-	14,15-Dehydrocrepenynic acid	Lipids_Fatty acids	1530000	1550000	1550000	1590000	1710000	1610000	1640000	2030000	1610000	1750000	733000	733000	812000	450000	415000	507000	454000	545000	604000	564000	565000
Tri753	Positive	494.3	476.6	8.48	493.3	-	LysoPC 16:1	Lipids_Glycerophospholipids	3230000	2990000	2820000	2730000	2720000	2840000	2790000	2800000	2780000	2820000	1790000	1710000	1710000	3100000	3210000	3150000	2670000	2660000	2520000	2570000	2370000
Tri755	Positive	357.2	339.9	8.69	356.2	-	MAG (18:1) isomer1	Lipids_Glycerolipids	9600000	9430000	9270000	9050000	9270000	9510000	8980000	9380000	9140000	9560000	3890000	2780000	3080000	5140000	4560000	5290000	7990000	8040000	7040000	7010000	8690000
Tri756	Positive	772.1	478.4	8.73	771.1	-	PC 19:2/16:0	Lipids_Glycerophospholipids	5880000	5440000	5180000	4970000	4830000	5190000	4600000	4200000	4360000	4720000	4500000	4550000	4530000	5580000	5530000	5570000	5370000	5210000	5160000	5190000	5060000
Tri757	Positive	357.2	339.9	8.8	356.2	-	MAG (18:1) isomer2	Lipids_Glycerolipids	10500000	10500000	9700000	9740000	9600000	10400000	9480000	9310000	9590000	9710000	6840000	6250000	6090000	18200000	19900000	16500000	14900000	14200000	13700000	14500000	13200000
Tri758	Positive	480.1	339.9	8.8	479.1	-	LysoPE 18:1	Lipids_Glycerophospholipids	4350000	4160000	4350000	4390000	4330000	4360000	4280000	4290000	4200000	4070000	2320000	2410000	2830000	3950000	3830000	3720000	3060000	3710000	3510000	3120000	2760000
Tri759	Positive	524.1	507.4	8.84	523.1	-	LysoPC 18:0 (2n isomer)	Lipids_Glycerophospholipids	9350000	8630000	8250000	8080000	7850000	8190000	7960000	7630000	7720000	7680000	4610000	4740000	5220000	7630000	7410000	7150000	5540000	6100000	6480000	5610000	5240000
Tri760	Positive	482.1	314	8.92	481.1	-	LysoPE 18:0 (2n isomer)	Lipids_Glycerophospholipids	246000	214000	194000	184000	185000	187000	174000	180000	182000	180000	178000	179000	179000	587000	549000	554000	394000	400000	334000	355000	345000
Tri762	Positive	534.1	338	8.99	533.1	-	MGMG (18:2) isomer2	Lipids_Glycerolipids	14500000	12700000	13800000	12100000	11600000	12700000	12100000	11400000	11700000	12000000	3970000	3230000	3620000	5100000	5320000	4850000	6420000	6120000	5290000	6150000	7370000
Tri763	Positive	295.2	179.5	9.18	294.2	-	9-Hydroxy-(10E,12Z,15Z)-octadecatrienoic acid	Lipids_Fatty acids	10600000	11000000	11600000	11400000	11600000	11600000	11300000	11600000	11700000	11600000	4450000	5130000	5510000	3470000	3630000	3630000	2470000	3060000	2170000	3050000	2800000
Tri765	Positive	510.1	510.4	9.29	509.1	-	LysoPC 17:0	Lipids_Glycerophospholipids	10800000	8900000	7850000	7240000	7270000	7390000	7030000	7160000	6730000	6950000	3750000	3730000	3460000	10500000	10200000	10100000	8960000	8450000	7030000	7580000	7230000
Tri766	Positive	149	121.3	9.64	148	-	Phthalic anhydride	Others	7600000	8170000	7960000	7290000	7550000	7090000	7680000	7330000	6850000	6830000	4530000	5920000	5180000	5860000	9700000	5770000	5920000	8770000	7800000	5560000	6580000
Tri767	Positive	482.1	341.9	9.8	481.1	-	LysoPE 18:0	Lipids_Glycerophospholipids	1140000	1140000	1010000	977000	960000	978000	943000	960000	939000	941000	569000	573000	594000	1730000	1700000	1850000	1320000	1450000	1130000	1250000	1170000
Tri768	Positive	550.37	245.1	9.81	549.37	-	LysoPC 20:1 (2n isomer)	Lipids_Glycerophospholipids	3620000	3090000	2850000	2610000	2650000	2630000	2650000	2720000	2580000	2580000	989000	1010000	1070000	2270000	2260000	2050000	1780000	1780000	1700000	1710000	1620000
Tri769	Positive	353.1	173.7	9.85	352.1	-	MAG (18:3) isomer4	Lipids_Glycerolipids	4890000	5120000	4890000	4700000	4820000	5040000	4700000	4550000	4710000	4830000	1450000	1170000	1300000	946000	718000	882000	499000	820000	594000	873000	563000
Tri770	Positive	550.37	245.1	9.9	549.37	-	LysoPC 20:1	Lipids_Glycerophospholipids	16100000	13200000	11900000	10000000	10400000	10200000	10100000	11500000	10800000	10200000	3140000	3270000	3200000	8920000	9150000	8220000	7300000	7040000	6540000	6990000	6720000
Tri771	Positive	556.28	371.2	10.22	555.284	C05122	Taurocholic acid	Organic acids	28200000	29700000	27500000	25500000	26000000	25200000	28500000	28300000	23000000	26200000	29300000	29400000	28500000	27000000	26600000	26000000	26600000	26000000	26400000	26000000	27400000
Tri772	Positive	279.2	201.5	10.56	278.2	C06427	α-Linolenic acid	Lipids_Fatty acids	7330000	6760000	8370000	9000000	7780000	8270000	6830000	6570000	8270000	8970000	8150000	7800000	7490000	6990000	6250000	6750000	6140000	6810000	6210000	6750000	6250000
Tri775	Positive	287.2	173.2	11.2	286.23	-	All-trans-13,14-dihydroretinol	Vitamins	62200	57700	62900	48500	58000	58100	44100	59400	49500	57300	9	9	9	9	9	9	9	9	9	9	9
Tri777	Negative	565.1	323.3	1.12	566.1	C00029	Uridine 5'-diphospho-D-glucose	Nucleotide and its derivates	499000	493000	523000	544000	572000	556000	526000	510000	496000	550000	9	9	9	304000	317000	249000	422000	305000	438000	516000	467000
Tri778	Negative	289.1	97	1.09	290.1	-	Glucarate O-Phosphoric acid	Carbohydrates	1410000	1300000	1080000	1240000	1050000	1100000	1200000	955000	1080000	991000	297000	547000	568000	920000	518000	872000	545000	500000	657000	384000	472000
Tri779	Negative	132	99.9	0.71	133.037	C00049	L-Aspartic acid	Amino acids	2790000	3030000	2960000	3330000	3060000	3010000	3300000	3070000	2660000	2640000	1690000	1550000	1970000	1870000	1620000	1690000	2310000	1970000	1940000	2300000	2520000
Tri783	Negative	131.054	71.8	0.73	132.054	C00152	L-Asparagine	Amino acids	1400000	1410000	1530000	1520000	1420000	1480000	1550000	1440000	1460000	1300000	1290000	1310000	1390000	1170000	1040000	1210000	1420000	1330000	1470000	1280000	1370000
Tri784	Negative	131.042	86.9	1.9	132.042	C00489	Glutaric acid	Organic acids	128000	143000	157000	145000	146000	135000	146000	141000	126000	132000	32800	40500	37100	73400	74000	73800	79800	84500	82300	81600	91800
Tri785	Negative	131.042	86.9	2.08	132.042	-	2-Methylsuccinic acid	Organic acids	152000	154000	165000	155000	137000	167000	160000	167000	161000	147000	22000	33600	32700	66600	61900	66300	79300	74900	66000	92600	90400
Tri787	Negative	117.02	100	1.32	118.027	C02170	Methylmalonic acid	Organic acids	7480000	7830000	8690000	8070000	8560000	8110000	8030000	8150000	8250000	8070000	188000	193000	148000	4730000	6370000	4560000	9540000	9970000	10200000	15300000	15300000
Tri790	Negative	117.03	99.9	1.31	118.027	C00042	Succinic acid	Organic acids	7070000	7850000	8680000	7880000	8740000	7950000	8000000	7890000	8220000	8050000	178000	201000	174000	4770000	6380000	4750000	9560000	10200000	10400000	15000000	15500000
Tri791	Negative	133	70.8	0.97	134.022	C00497	L(-)-Malic acid	Organic acids	1780000	1820000	1980000	1860000	1680000	1690000	1790000	1890000	1910000	1760000	9	9	9710	365000	434000	300000	691000	628000	849000	614000	776000
Tri792	Negative	191	85	1.13	192.063	C00296	Quinic acid	Quinate and its derivatives	1020000	948000	897000	924000	1010000	978000	1020000	1010000	928000	818000	294000	352000	381000	430000	355000	469000	468000	451000	443000	349000	473000
Tri793	Negative	191	131	0.84	192.027	C00158	Citric acid	Organic acids	1280000	1310000	1160000	1100000	1170000	1210000	1120000	1090000	1110000	1120000	34100	58900	91400	179000	189000	244000	381000	393000	328000	224000	327000
Tri796	Negative	165.05	74.9	0.95	166.048	-	D-Xylonic acid	Organic acids	73000	71500	75000	79000	77600	69600	74900	83100	67500	68400	24700	28800	20900	83700	94500	88300	92900	87100	80700	93800	90300
Tri797	Negative	295	183.3	8.92	296	-	9,10-EODE	Lipids_Fatty acids	48000000	52000000	52300000	51900000	54500000	51600000	54100000	50500000	49400000	52200000	23100000	23900000	25300000	19900000	18800000	21600000	16500000	22900000	17800000	23100000	21000000
Tri798	Negative	385.1	223.2	3.15	386.1	-	1-O-beta-D-Glucopyranosyl sinapate	Hydroxycinnamoyl derivatives	17100000	17200000	18900000	17000000	16700000	17200000	17700000	16100000	15700000	16400000	69300	118000	97100	1630000	2030000	2290000	3500000	3700000	4550000	3880000	4160000
Tri799	Negative	491.1	329.3	3.94	492.1	-	Tricin 5-O-hexoside	Flavone	22900000	28000000	24600000	25700000	26200000	26200000	25600000	24100000	23500000	23300000	111000	105000	191000	79500	98100	84200	75300	85100	81800	64500	70200
Tri800	Negative	637.1	269.3	3.98	638.1	-	Tricin 5-O-rutinoside	Flavone	17600000	20200000	20200000	18600000	17000000	18300000	17100000	17900000	16600000	17200000	1100000	825000	2270000	984000	1050000	926000	702000	774000	994000	700000	708000
Tri804	Negative	424.2	285.8	7.37	425.2	-	LysoPE 14:0 (2n isomer)	Lipids_Glycerophospholipids	16800000	15600000	14300000	14100000	13800000	14100000	13500000	13300000	13200000	13600000	9960000	8970000	9290000	15000000	16300000	14300000	12400000	12800000	11300000	11500000	11100000
Tri805	Negative	452.3	255.3	8.55	453.3	-	LysoPE 16:0 (2n isomer)	Lipids_Glycerophospholipids	190000000	175000000	161000000	152000000	157000000	154000000	153000000	148000000	145000000	151000000	96900000	94300000	94700000	197000000	197000000	195000000	173000000	169000000	150000000	160000000	149000000
Tri807	Negative	187.105	125.1	4.43	188.105	C08261	Azelaic Acid	Organic acids	19800000	22100000	22600000	20500000	22100000	22400000	24200000	23000000	23000000	24000000	5020000	5070000	5840000	7440000	7360000	7400000	6430000	7030000	6190000	6790000	7090000
Tri808	Negative	193.058	134.1	4.03	194.058	C01494	Ferulic acid	Hydroxycinnamoyl derivatives	15400000	17900000	19500000	18400000	17900000	16500000	17500000	17200000	16000000	15200000	8530000	7210000	8590000	9340000	8830000	11300000	12900000	13700000	15800000	9770000	11800000
Tri809	Negative	193.058	134.1	4.03	194.058	-	3-Hydroxy-4-methoxycinnamic acid	Hydroxycinnamoyl derivatives	16800000	19100000	19200000	18600000	18600000	17600000	18400000	18200000	17000000	16200000	9330000	7350000	9300000	9940000	9660000	12300000	13400000	14700000	16300000	10900000	12300000
Tri810	Negative	341	58.8	0.78	342.116	-	D-(+)-Sucrose	Carbohydrates	21300000	20800000	20000000	19800000	20300000	20900000	19400000	19700000	20200000	20100000	71100000	74100000	74000000	38900000	36100000	32500000	23400000	24100000	23400000	24500000	22900000
Tri811	Negative	180.1	163	1.14	181.074	C00082	L-(-)-Tyrosine	Amino acids	19100000	17900000	16900000	15800000	16900000	20500000	17000000	15300000	16900000	16300000	744000	717000	685000	4450000	5410000	5220000	9700000	13400000	11800000	12500000	15700000
Tri812	Negative	282.092	150.1	1.47	283.092	C00387	Guanosine	Nucleotide and its derivates	28100000	29300000	30800000	29300000	31300000	28800000	32600000	30200000	32300000	30700000	4120000	3960000	4260000	7890000	7800000	9530000	11100000	11400000	12300000	10500000	9720000
Tri813	Negative	137	92.8	4.12	138.032	C00805	Salicylic acid (SA)	Phytohormones	53000000	55000000	54000000	51600000	51700000	52700000	51000000	48600000	49300000	48300000	7410000	6140000	7700000	4770000	5010000	3700000	4050000	4180000	3430000	4300000	4280000
Tri814	Negative	259	96.9	0.69	260.03	C00092	D-Glucose 6-phosphate	Carbohydrates	30500000	36300000	40700000	38100000	31500000	35200000	43100000	30800000	30500000	35100000	9	107000	124000	28300000	27100000	21000000	34100000	32600000	32000000	42000000	37000000
Tri816	Negative	167.09	147.1	0.66	168.09	C00534	4-(Aminomethyl)-5-(hydroxymethyl)-2-methylpyridin-3-ol	Others	31500	30500	38500	38500	32100	36000	46200	40600	38400	32600	50300	63200	62600	62600	53000	59900	48400	45200	47800	46200	44100
Tri817	Negative	168.1	151.1	0.68	169.085	C01152	1-Methylhistidine	Amino acid derivatives	35500	38200	39300	40300	36200	37800	39600	40300	39600	39000	44200	43300	48700	51600	55500	44600	43800	47100	53000	47900	46000
Tri820	Negative	289.1	191.2	0.69	290.1	C03406	Argininosuccinate	Organic acids	594000	821000	756000	473000	588000	611000	610000	611000	415000	636000	1870	9	1910	179000	66800	80300	89600	164000	134000	209000	109000
Tri821	Negative	421.1	241.2	0.69	422.1	C00689	Trehalose 6-phosphate	Carbohydrates	1510000	1250000	1760000	1610000	1610000	1520000	1660000	1110000	1060000	1010000	2440000	953000	3050000	1520000	1730000	1640000	1620000	1770000	1640000	1600000	1570000
Tri822	Negative	116.1	73.9	0.69	117.054	C00581	Guanidineacetic acid	Amino acid derivatives	46700	44700	46200	37900	59400	42000	43200	44900	43400	38100	29000	22300	16300	42100	36600	34100	39900	32700	29100	45600	70500
Tri823	Negative	141.03	58.7	0.69	142.027	-	trans,trans-Muconic acid	Organic acids	8390000	8550000	8670000	8980000	8750000	8830000	8520000	9080000	8570000	8210000	13000000	17100000	15800000	2700000	2660000	3120000	2750000	2240000	3600000	3900000	4330000
Tri825	Negative	154.1	92.9	0.7	155.07	C00135	L-Histidine	Amino acids	10500000	10500000	10400000	10800000	10600000	10900000	10300000	10500000	10500000	10200000	880000	863000	965000	3570000	4140000	3990000	6710000	6960000	7740000	8440000	9010000
Tri826	Negative	195.157	75.1	0.7	196.058	C00257	Gluconic acid	Carbohydrates	7510000	7680000	7160000	7210000	7030000	7810000	7380000	7240000	7070000	7290000	3450000	3110000	3720000	4240000	4170000	3810000	3660000	4760000	4020000	4590000	4200000
Tri830	Negative	140	78.5	0.71	141.019	-	O-Phosphorylethanolamine	Others	682000	622000	576000	695000	632000	712000	718000	654000	617000	590000	383000	337000	294000	621000	556000	500000	548000	606000	469000	637000	621000
Tri831	Negative	308.1	128.2	0.72	309.1	-	L-Glutamic acid O-glucoside	Amino acid derivatives	547000	692000	594000	666000	710000	663000	590000	623000	495000	566000	195000	197000	189000	744000	649000	862000	830000	719000	738000	746000	773000
Tri832	Negative	174.1	131.1	0.72	175.096	C00327	L-Citrulline	Amino acids	1070000	1040000	1140000	1060000	1040000	1030000	1130000	1040000	1070000	1060000	110000	84900	99300	310000	349000	384000	618000	554000	616000	541000	556000
Tri833	Negative	104	73.9	0.72	105.043	C00065	L-Serine	Amino acids	3840000	4050000	3610000	3890000	3550000	3930000	4170000	3920000	3370000	3560000	923000	813000	766000	3030000	3370000	3330000	4560000	4610000	4770000	4780000	5100000
Tri834	Negative	193.141	72.9	0.72	194.043	C00191	D-glucoronic acid	Carbohydrates	1020000	1080000	1120000	1120000	1080000	1170000	1110000	1180000	998000	1040000	136000	143000	164000	1570000	1250000	1300000	1620000	1540000	1330000	1550000	1460000
Tri835	Negative	145.06	74	0.73	146.06	-	Methylglutaric acid	Organic acids	84400	82500	71300	84100	68700	76500	78500	85800	70800	76200	4800	9	9	39900	43400	53100	55600	67500	61100	99400	94900
Tri836	Negative	307	145.2	0.73	308	-	L-Glutamine O-hexside	Amino acid derivatives	352000	327000	409000	393000	278000	316000	344000	459000	242000	282000	30700	9050	17900	92800	104000	134000	167000	184000	138000	245000	230000
Tri839	Negative	151.146	70.8	0.73	152.069	C01904	D-Arabitol	Alcohols and polyols	41500	41100	43000	41200	44000	42700	45700	50900	27200	41200	65000	65900	42100	35300	27800	28900	34400	32800	25300	35700	25500
Tri840	Negative	649.1	503.3	0.74	650.1	-	D(+)-Melezitose O-rhamnoside	Carbohydrates	1100000	962000	1260000	1110000	1180000	910000	888000	887000	870000	1070000	282000	193000	192000	511000	632000	648000	608000	701000	702000	722000	893000
Tri841	Negative	460.1	118.2	0.74	461.1	-	Anthranilate O-hexosyl-O-hexoside	Benzoic acid derivatives	4660000	4480000	4930000	4500000	4710000	4340000	4260000	3880000	3920000	4270000	6230000	5990000	6990000	7760000	9050000	9740000	9460000	10100000	10900000	9050000	10500000
Tri843	Negative	118.1	101	0.74	119.058	C00263	L-Homoserine	Amino acids	370000	329000	305000	335000	282000	332000	338000	328000	299000	296000	51200	48300	50300	358000	416000	434000	626000	637000	632000	646000	717000
Tri844	Negative	130.058	128	0.74	131.058	C01157	trans-4-Hydroxy-L-proline	Amino acid derivatives	13700	8740	11800	11900	8720	9210	17500	15400	14500	9640	8040	13900	5330	16400	17400	23600	34300	30100	14100	23900	28900
Tri845	Negative	179.157	87	0.74	180.063	C00137	Inositol	Others	1600000	1760000	1630000	1670000	1620000	1650000	1780000	1690000	1560000	1540000	2130000	1850000	1900000	2060000	1840000	2220000	2190000	2120000	2250000	1880000	1980000
Tri846	Negative	145.069	127.1	0.74	146.069	C00064	L-Glutamine	Amino acids	5260000	5580000	5210000	5730000	5170000	5630000	6000000	5940000	4780000	4800000	187000	118000	127000	2440000	2490000	2520000	3790000	4380000	3870000	6160000	5530000
Tri850	Negative	173.016	137	0.75	174.016	C00417	Cis-Aconitic acid	Organic acids	158000	122000	139000	128000	134000	127000	116000	122000	141000	112000	13500	2540	5430	16500	9210	14700	6170	21200	15900	18200	21400
Tri853	Negative	179	70.9	0.76	180.063	C00031	D(+)-Glucose	Carbohydrates	3420000	3610000	3250000	3360000	3440000	3760000	3530000	3550000	3210000	3380000	494000	476000	460000	5090000	4930000	5050000	5880000	6190000	5940000	6080000	6560000
Tri855	Negative	665.1	485.3	0.77	666.1	C02052	Maltotetraose	Carbohydrates	1120000	1150000	1100000	1130000	1130000	1220000	973000	885000	1070000	1080000	66000	63600	60300	867000	1190000	1050000	1270000	1020000	934000	1070000	1320000
Tri859	Negative	151	70.8	0.77	152.069	C00379	Xylitol	Alcohols and polyols	82100	77900	66100	66000	86100	65700	61600	47400	57300	49500	229000	202000	222000	50400	40300	32000	29800	21600	42100	40600	37600
Tri860	Negative	149	58.9	0.77	150.053	-	DL-Arabinose	Carbohydrates	289000	285000	208000	226000	217000	226000	218000	284000	164000	193000	60100	52700	53300	391000	424000	464000	492000	447000	481000	471000	466000
Tri862	Negative	166.037	124.1	0.77	167.037	-	Guanidinoethyl sulfonate	Organic acids	377000	489000	438000	389000	591000	496000	355000	473000	425000	409000	239000	247000	231000	339000	358000	349000	460000	527000	519000	415000	449000
Tri864	Negative	187	145.1	0.77	188.127	C01924	H-HomoArg-OH	Amino acid derivatives	63100	66300	56300	62700	44600	68400	69400	51100	59100	54400	4800	11100	6480	29800	53500	46400	65200	69600	66900	107000	95900
Tri867	Negative	177.14	70.8	0.78	178.048	C00198	D-(+)-Glucono-1,5-lactone	Carbohydrates	43100	30300	30100	38000	36800	44200	38100	40100	35100	41000	13700	11700	6210	32200	34800	41100	42000	35400	29000	37900	44700
Tri868	Negative	162	144.1	0.78	163.129	C03079	4-Hydroxy-L-glutamic acid	Amino acid derivatives	153000	149000	154000	149000	169000	141000	159000	168000	136000	110000	88500	109000	110000	239000	223000	228000	249000	255000	314000	249000	270000
Tri873	Negative	267.1	135.1	0.8	268.081	C00294	Inosine	Nucleotide and its derivates	30700	34200	35200	34000	30400	30100	34500	31400	30900	37300	60500	52300	56700	19200	27100	8750	19900	20500	14900	20400	28100
Tri875	Negative	177.14	74.8	0.81	178.048	C01040	L-Gulonic-γ-lactone	Carbohydrates	20900	23200	19600	16900	29800	25900	17900	19600	21100	15000	25300	16800	7850	27100	18500	21500	22800	19400	22200	23000	15200
Tri878	Negative	144.1	126.1	0.82	145.074	C04076	Allysine(6-Oxo DL-Norleucine)	Amino acid derivatives	186000	196000	195000	189000	155000	179000	153000	206000	178000	183000	36500	37400	18100	115000	51200	63300	90700	91900	122000	41000	101000
Tri879	Negative	204.13	71.7	0.82	205.131	C05944	Pantothenol	Alcohols and polyols	27000	21300	23000	24800	22500	27000	25700	27600	22300	23000	8370	7120	7090	28600	35500	36900	56200	64700	51700	68000	60500
Tri883	Negative	147	85	0.92	148	C00815	Citramalate	Organic acids	649000	645000	562000	538000	516000	575000	579000	456000	530000	490000	209000	203000	233000	235000	222000	265000	280000	262000	276000	184000	255000
Tri885	Negative	130.07	88	0.93	131.07	C00300	Creatine	Organic acids	232000	253000	314000	284000	274000	272000	282000	274000	272000	280000	13500	87300	68700	96400	72200	130000	162000	122000	187000	228000	285000
Tri886	Negative	173.053	92.9	0.94	174.053	C00493	Shikimic acid	Organic acids	822000	729000	763000	733000	653000	581000	681000	531000	567000	610000	43300	32000	22300	46700	75600	65300	92100	53700	71000	85400	91400
Tri888	Negative	213.1	78.9	0.97	214.1	C00672	2-Deoxyribose 1-phosphate	Carbohydrates	792000	975000	1120000	1120000	1090000	982000	1140000	885000	1170000	1230000	20600	10900	5070	390000	496000	598000	777000	846000	981000	931000	961000
Tri889	Negative	259	78.8	0.97	260.03	C00085	D-Fructose 6-phosphate	Carbohydrates	13500000	7450000	12700000	11400000	9770000	12500000	9280000	13300000	9030000	7150000	135000	122000	129000	8310000	8080000	9360000	10100000	11900000	13000000	10200000	9580000
Tri890	Negative	175	87	0.99	176.12	C00072	L-ascorbate	Vitamins	49300	60200	61000	60200	38600	65500	70300	53300	44600	45500	8200	6030	5970	25200	24400	37300	22000	33400	5940	16600	49700
Tri893	Negative	220	201.9	1.02	221.09	C00140	N-Acetyl-D-glucosamine	Carbohydrates	9	9	9	9	9	9	9	9	9	9	440000	500000	453000	114000	42900	61900	34500	9	32100	9	9
Tri894	Negative	229.02	157.1	1.05	230.02	C00117	Ribulose-5-phosphate	Carbohydrates	1440000	1520000	1370000	1330000	1430000	1610000	1320000	1330000	1420000	1330000	9	9	9	184000	186000	214000	335000	395000	328000	296000	235000
Tri895	Negative	187.2	145.1	1.05	188.116	C02727	N6-Acetyl-L-lysine	Amino acid derivatives	66600	57100	62000	65500	52700	51700	59100	55000	63500	59500	9000	8180	11100	49200	56600	44700	78300	62800	66000	133000	117000
Tri897	Negative	169	122.8	1.07	169.998	-	Dl-Glyceraldehyde3-phosphate	Others	1020000	996000	974000	851000	875000	730000	832000	695000	659000	561000	9	9	9	186000	180000	188000	214000	322000	494000	315000	350000
Tri898	Negative	149	72.8	1.08	150.016	-	L-(+)-Tartaric acid	Organic acids	9	23600	17700	17800	19400	15500	11100	17700	9640	12200	10200	12000	16900	9	13200	14200	16000	21100	11100	12700	17600
Tri899	Negative	155	111	1.08	156.017	C00295	Orotic acid	Vitamins	726000	661000	619000	734000	681000	684000	649000	631000	664000	640000	249000	267000	302000	557000	512000	512000	504000	580000	472000	932000	935000
Tri900	Negative	289	78.9	1.08	290.04	-	D-Sedoheptuiose 7-phosphate	Carbohydrates	2760000	2790000	2650000	2580000	2590000	2720000	3000000	2290000	2420000	2520000	843000	1500000	1540000	2360000	1720000	2450000	1580000	1580000	1640000	991000	1170000
Tri901	Negative	115	97.9	1.11	116.011	C00122	Fumaric acid	Organic acids	1240000	1250000	1130000	1390000	1190000	785000	975000	1270000	1240000	1150000	172000	148000	169000	409000	212000	381000	526000	391000	539000	524000	446000
Tri903	Negative	134.1	134.1	1.13	135.055	C00147	Adenine	Nucleotide and its derivates	412000	380000	394000	366000	349000	398000	391000	427000	376000	376000	52900	57600	56300	160000	198000	163000	183000	290000	288000	316000	320000
Tri905	Negative	145	80.8	1.13	146.022	-	A-Ketoglutaric acid	Organic acids	305000	300000	302000	305000	311000	316000	292000	331000	285000	328000	88000	66700	70200	114000	80800	86000	98600	58600	69500	126000	133000
Tri906	Negative	346	78.8	1.13	347.063	C00020	Adenosine 5'-monophosphate	Nucleotide and its derivates	262000	226000	211000	227000	222000	207000	213000	217000	220000	223000	121000	122000	101000	203000	155000	174000	115000	157000	240000	164000	138000
Tri908	Negative	122	77.9	1.14	123	C00253	Nicotinic acid	Nicotinic acid derivatives	319000	319000	308000	305000	308000	321000	317000	345000	391000	333000	986000	815000	897000	738000	708000	772000	565000	653000	610000	618000	549000
Tri910	Negative	217	88	1.14	218.09	C03740	(5-L-Glutamyl)-L-amino acid	Amino acid derivatives	537000	477000	470000	450000	475000	428000	461000	437000	408000	474000	458000	420000	475000	671000	841000	752000	845000	933000	828000	1030000	1020000
Tri911	Negative	362.1	211.1	1.15	363.1	C00144	Guanosine 5'-monophosphate	Nucleotide and its derivates	254000	298000	215000	248000	248000	206000	244000	219000	226000	206000	48000	43500	43500	169000	160000	198000	127000	190000	246000	167000	159000
Tri912	Negative	128	126	1.15	129.079	C00408	L-Pipecolic acid	Amino acid derivatives	96700	107000	95800	99100	79700	95400	129000	123000	116000	113000	142000	108000	134000	75500	62300	60300	83600	72300	73900	85400	90000
Tri920	Negative	159.1	58.8	1.17	160.037	C00322	Oxoadipic acid	Organic acids	29900	43000	30800	35400	58200	30700	26900	45700	19500	27400	52600	53800	46700	36400	50000	41700	46900	42400	44500	45100	44200
Tri925	Negative	174	88	1.19	175.048	C01042	N-Acetylaspartate	Amino acid derivatives	180000	194000	197000	204000	212000	198000	199000	193000	183000	189000	32900	34000	30900	88500	104000	114000	165000	261000	170000	378000	340000
Tri927	Negative	184.1	78.8	1.19	185.009	C01005	O-Phospho-L-serine	Amino acid derivatives	33700	29500	32800	32300	27100	35700	29600	23600	20500	18100	9	9	9	11300	9	9	9	9	9	9	22100
Tri929	Negative	306	78.8	1.2	307.057	C00239	2'-Deoxycytidine-5'-monophosphate	Nucleotide and its derivates	26400	19400	23100	16500	19000	17100	22100	20700	16400	21000	53900	40900	47300	11700	10400	11000	7790	7030	6140	7210	7130
Tri930	Negative	116	73.9	1.2	117.043	-	N-acetylglycine	Amino acid derivatives	63200	52100	44000	60000	61400	57300	57400	52300	52100	48600	40500	32800	31500	50300	41400	51600	40500	45900	57700	67200	53400
Tri931	Negative	243	153.1	1.2	244.07	C02067	β-Pseudouridine	Nucleotide and its derivates	692000	648000	641000	566000	717000	721000	653000	666000	573000	630000	276000	294000	276000	263000	231000	213000	187000	316000	266000	238000	199000
Tri933	Negative	160	73.9	1.21	161.069	-	N-Acetylthreonine	Amino acid derivatives	191000	170000	168000	148000	142000	164000	156000	157000	144000	137000	160000	171000	157000	188000	179000	159000	194000	218000	169000	193000	229000
Tri936	Negative	742.1	620.2	1.22	743.075	C00006	NADP	Others	677000	665000	622000	478000	546000	470000	492000	371000	355000	336000	116000	144000	131000	77100	59800	68000	82100	141000	313000	141000	146000
Tri937	Negative	130.1	130.1	1.23	131.095	C00407	L-Isoleucine	Amino acids	1900000	2020000	2170000	1810000	2010000	2000000	2060000	1900000	1890000	1900000	55200	47200	61900	474000	615000	629000	1060000	1220000	1300000	1340000	1410000
Tri939	Negative	213	78.9	1.23	214.016	-	Deoxyribose 5-phosphate	Nucleotide and its derivates	107000	123000	103000	94400	132000	113000	130000	104000	118000	110000	70600	72700	73800	217000	204000	179000	145000	178000	181000	157000	178000
Tri940	Negative	323	78.8	1.23	324.036	C00105	Uridine 5'-monophosphate	Nucleotide and its derivates	848000	790000	777000	768000	745000	819000	808000	743000	672000	657000	62400	51600	63200	459000	298000	405000	323000	534000	671000	325000	389000
Tri941	Negative	130.1	130.1	1.24	131.095	C00123	L-Leucine	Amino acids	4480000	4470000	4710000	4100000	4540000	4570000	4400000	3900000	4170000	4250000	136000	149000	152000	1140000	1470000	1380000	2470000	2870000	3060000	3130000	3290000
Tri942	Negative	320.4	128.1	1.24	321.1	C11347	S-(methyl)glutathione	Amino acid derivatives	34000	30300	34000	31200	26300	36000	40600	35900	29800	36900	49400	41700	40100	27500	26000	25800	23800	23800	30500	18700	25400
Tri944	Negative	105	87.8	1.24	106.027	-	DL-Glyceric acid	Organic acids	131000	174000	122000	126000	139000	226000	112000	121000	105000	127000	9	9	9	9	9	9	62300	113000	9	9	80100
Tri947	Negative	358	96.9	1.27	397.46	-	(-)-Sinigrin hydrate	Others	108000	105000	107000	109000	125000	97500	119000	114000	108000	111000	29800	47600	39500	74900	76800	83400	79000	79400	100000	116000	98500
Tri949	Negative	135	92	1.29	136.038	C00262	Hypoxanthine	Nucleotide and its derivates	102000	103000	83500	80200	82400	102000	88600	80100	101000	88600	1060000	28900	39200	33300	18100	27400	27300	170000	56800	111000	72000
Tri951	Negative	147.07	58.8	1.3	148.074	-	(Rs)-Mevalonic acid	Organic acids	139000	153000	133000	143000	132000	132000	112000	132000	92400	112000	26800	16700	22600	9	9	9	53500	9	48500	61500	42100
Tri952	Negative	118	73.9	1.32	119.022	C00872	Aminomalonic acid	Organic acids	2790000	2980000	3380000	2940000	3290000	3080000	3080000	3010000	3150000	3130000	70800	60700	80900	1880000	2450000	1810000	3570000	3910000	4010000	5560000	6030000
Tri953	Negative	152.04	108.1	1.34	153.043	-	3-Aminosalicylic acid	Organic acids	73500	76300	73300	72600	69400	76900	62900	70100	67200	77100	133000	93200	128000	92900	44700	60200	93700	69900	66100	62800	74000
Tri956	Negative	344.2	344	1.37	345.047	C00942	Guanosine 3',5'-cyclic monophosphate	Nucleotide and its derivates	2290000	2260000	2520000	2240000	2520000	2340000	2440000	2010000	2360000	2220000	138000	133000	127000	268000	219000	347000	936000	459000	661000	846000	752000
Tri958	Negative	227.1	94	1.38	228.075	C00526	2'-Deoxyuridine	Nucleotide and its derivates	14800	13600	12100	6880	9740	10700	18800	14000	12600	9320	9	9	9	21700	9220	25700	25100	28200	26200	30100	29600
Tri960	Negative	103.047	103	1.39	104.047	-	3-Hydroxybutyrate	Organic acids	601000	695000	680000	633000	798000	686000	726000	663000	696000	732000	9	58200	43800	245000	252000	366000	286000	304000	216000	659000	558000
Tri961	Negative	150	132.9	1.4	151.049	C00242	Guanine	Nucleotide and its derivates	244000	230000	217000	215000	248000	216000	258000	223000	260000	238000	22800	27700	30300	64200	62400	78900	66600	72300	83900	83600	68900
Tri963	Negative	161	56.8	1.4	162.053	C03761	3-Hydroxy-3-methylpentane-1,5-dioic acid	Amino acid derivatives	1540000	1710000	1610000	1660000	1690000	1630000	1630000	1380000	1500000	1600000	204000	172000	165000	343000	360000	465000	1090000	1250000	1430000	1910000	2260000
Tri966	Negative	267.08	135.1	1.43	268.081	-	Hypoxanthine-9-β-D-arabinofuranoside	Nucleotide and its derivates	1720000	1720000	1870000	1710000	1960000	1750000	1940000	1700000	1860000	1810000	1860000	1390000	1470000	313000	280000	341000	340000	547000	348000	683000	614000
Tri971	Negative	103	56.8	1.57	104.047	C05984	2-Hydroxybutanoic acid	Organic acids	119000	153000	89700	152000	148000	125000	120000	111000	154000	157000	205000	153000	157000	146000	149000	151000	157000	159000	150000	199000	179000
Tri972	Negative	153	78.9	1.61	154	C06608	Diethyl phosphate	Organic acids	521000	552000	538000	542000	526000	536000	589000	526000	513000	527000	356000	534000	474000	679000	777000	722000	800000	847000	821000	660000	692000
Tri976	Negative	129	84.9	1.65	130.027	C02226	Citraconic acid	Organic acids	167000	143000	161000	140000	170000	179000	96900	166000	165000	127000	20200	9	9	19000	34900	24200	62100	9	47300	43300	45200
Tri978	Negative	182.05	138.1	1.67	183.053	C00847	4-Pyridoxic acid	Pyridine derivatives	1760000	1840000	1760000	1770000	1730000	1830000	1690000	1820000	1650000	1680000	1380000	1260000	1390000	1960000	1990000	1640000	1680000	1960000	1650000	1440000	1760000
Tri979	Negative	266.097	150.1	1.69	267.097	C00330	Deoxyguanosine	Nucleotide and its derivates	254000	250000	233000	244000	240000	247000	261000	261000	228000	228000	34700	38900	33300	308000	319000	301000	362000	400000	429000	321000	321000
Tri980	Negative	165	150.1	1.69	166.049	C16353	7-Methylxanthine	Nucleotide and its derivates	112000	115000	111000	120000	97400	115000	126000	111000	95400	97100	20300	24600	32300	23600	21100	22100	17300	9	13200	9	9
Tri981	Negative	169.022	122.8	1.75	170.022	C01424	Gallic acid	Benzoic acid derivatives	54900	65600	56300	40700	49000	43800	46600	34400	35400	30300	9	9	9	9	9	9	6320	24200	9	6230	47100
Tri982	Negative	283	151.1	1.77	284.076	C01762	Xanthosine	Nucleotide and its derivates	909000	970000	954000	932000	997000	979000	1000000	918000	919000	871000	2020000	2330000	2660000	322000	378000	302000	646000	798000	785000	909000	916000
Tri985	Negative	257.085	125.1	1.83	258.085	-	5-Methyluridine	Nucleotide and its derivates	97200	111000	127000	108000	116000	107000	121000	118000	114000	116000	9	9	9	123000	170000	137000	289000	304000	385000	355000	365000
Tri986	Negative	328.1	134.2	1.84	329.1	C00575	Cyclic AMP	Nucleotide and its derivates	401000	447000	448000	420000	448000	414000	410000	460000	435000	438000	256000	269000	280000	117000	114000	131000	82600	113000	108000	67300	69900
Tri988	Negative	165.1	165.1	1.86	166.049	C16357	3-Methylxanthine	Nucleotide and its derivates	9	9	9	9	9	9	9	9	9	9	9	9	9	9	9	9	9	9	9	9	9
Tri989	Negative	266	134.2	1.88	267	C00212	Adenosine	Nucleotide and its derivates	5270000	5770000	6260000	5610000	5980000	5590000	5450000	5850000	5550000	5880000	3590000	3700000	3830000	1560000	1530000	1780000	990000	1480000	1590000	774000	825000
Tri991	Negative	315.1	152.1	1.9	316.1	-	2,5-dihydroxy benzoic acid O-hexside	Benzoic acid derivatives	3790000	3640000	4010000	3940000	4270000	3800000	4220000	4090000	4080000	3540000	244000	226000	258000	282000	277000	236000	370000	312000	319000	366000	345000
Tri994	Negative	299.1	137.2	1.92	300.1	-	Salicylic acid O-glucoside	Phytohormones	1610000	1780000	1840000	1960000	1750000	1720000	1810000	1870000	1770000	1780000	587000	555000	908000	509000	475000	464000	545000	506000	558000	604000	603000
Tri997	Negative	187.1	130.1	1.93	188.116	C02155	N-Glycyl-L-leucine	Amino acid derivatives	2760000	2890000	3040000	2810000	2730000	2860000	2920000	2990000	2900000	2680000	16400	15800	13800	165000	145000	276000	433000	497000	546000	512000	599000
Tri998	Negative	207.1	144.1	1.95	208.085	C00328	L-Kynurenine	Amino acid derivatives	58000	58300	55300	60200	60700	64600	63600	71300	60900	58700	528000	9	9	28400	30900	27000	49100	50900	50800	60000	64700
Tri1004	Negative	331	313.7	2.09	332	-	Gallic acid O-Hexoside	Benzoic acid derivatives	1170000	1130000	1180000	952000	1050000	973000	962000	867000	927000	834000	30900	23700	27800	17400	21600	23700	17200	23400	20000	29800	19900
Tri1005	Negative	369	191.1	2.09	370	-	Quinic acid O-glucuronic acid	Quinate and its derivatives	37100	44800	46700	65300	68900	85200	69400	76100	83600	79700	9	9	9	9	9	9	9	9	9	9	9
Tri1006	Negative	117.1	99.9	2.09	118.063	-	3-Hydroxy-3-methyl butyric acid	Organic acids	226000	239000	261000	236000	251000	256000	240000	258000	231000	226000	114000	102000	134000	106000	97700	98400	72800	80100	80900	67400	88200
Tri1011	Negative	382	134.1	2.17	383.108	-	N6-Succinyl Adenosine	Nucleotide and its derivates	2380000	2580000	2530000	2200000	2480000	2360000	2370000	2230000	2370000	2250000	788000	771000	756000	1970000	1980000	2020000	2110000	2260000	2310000	2620000	2430000
Tri1012	Negative	499.1	163.2	2.18	500.1	-	5-O-p-coumaroyl quinic acid O-hexoside	Quinate and its derivatives	23200	21800	26900	18600	22000	24300	24400	18300	21200	18900	9	9	9	9	9	9	9	9	9	9	9
Tri1013	Negative	311.1	149.2	2.19	312.1	-	Caftaric acid	Hydroxycinnamoyl derivatives	227000	254000	254000	287000	280000	261000	249000	266000	262000	246000	67500	75800	83900	109000	114000	111000	136000	143000	147000	159000	149000
Tri1015	Negative	623.1	311.3	2.21	624.1	-	Chrysoeriol C-hexosyl-O-hexoside	Flavone C-glycosides	13300	15000	12900	13800	18400	19400	15300	13600	15800	9	9	18900	18200	15600	9	13800	13300	10800	15400	16300	13500
Tri1016	Negative	529.1	355.9	2.23	530.1	-	5-O-Feruloyl quinic acid glucoside	Quinate and its derivatives	238000	265000	261000	260000	254000	262000	281000	243000	252000	221000	22200	21700	26600	21100	26000	24500	23300	23800	33500	21900	21600
Tri1017	Negative	665.1	323.4	2.23	666.1	-	O-Caffeoyl maltotriose	Hydroxycinnamoyl derivatives	1610000	1820000	1860000	1580000	1770000	1700000	1790000	1540000	1550000	1520000	1540000	1630000	1600000	2020000	2140000	2370000	2050000	2200000	1960000	1990000	1910000
Tri1018	Negative	529	329.3	2.23	530	-	3-O-Feruloyl quinic acid glucoside	Quinate and its derivatives	211000	200000	213000	197000	221000	233000	237000	200000	190000	190000	18300	16500	20000	20000	18800	19900	15900	19200	19200	21500	21600
Tri1019	Negative	167.1	122.1	2.26	168.042	C00544	Homogentisic acid	Organic acids	75800	73800	84400	57600	65700	66500	61500	52500	62600	91600	300000	9	9	9	9	9	9	9	9	9	9
Tri1020	Negative	289.1	119	2.28	290.1	-	N-p-Coumaroyl hydroxydehydroagmatine	Phenolamides	321000	348000	371000	348000	338000	361000	354000	354000	339000	343000	9	9	9	9	9	9	4650	11100	7230	12000	10500
Tri1024	Negative	310	178.1	2.32	311.123	-	2-(dimethylamino)guanosine	Nucleotide and its derivates	372000	390000	352000	388000	374000	357000	401000	385000	365000	378000	14700	20100	15900	335000	372000	400000	718000	698000	796000	627000	668000
Tri1025	Negative	359.1	197.1	2.34	360.1	-	Syringic acid O-glucoside	Benzoic acid derivatives	1590000	1610000	1590000	1550000	1640000	1620000	1530000	1550000	1610000	1650000	273000	249000	368000	271000	315000	289000	336000	370000	395000	339000	345000
Tri1026	Negative	345.1	167.2	2.35	346.1	-	Syringaldehyde O-glucoside	Others	24400	33600	32900	23300	25400	25500	22800	30100	23300	22600	9	9	9	9	9	9	9	9	9	9	9
Tri1027	Negative	291.2	119.2	2.36	292.2	-	N-p-Coumaroyl hydroxyagmatine	Phenolamides	403000	462000	493000	417000	453000	422000	438000	450000	457000	417000	9	9	9	16300	18900	21000	46200	62300	57200	61900	90100
Tri1029	Negative	190.1	84	2.43	191.1	C02712	N-Acetylmethionine	Amino acid derivatives	230000	240000	252000	241000	236000	227000	225000	218000	235000	204000	9	9	7150	9770	14300	12100	14700	16300	19400	19600	23400
Tri1035	Negative	499.2	173.2	2.45	500.2	-	3-O-p-coumaroyl quinic acid O-hexoside	Quinate and its derivatives	26800	20900	26200	19400	24600	22100	23100	22500	22700	22700	9	9	9	9	9	9	9	9	9	9	9
Tri1036	Negative	703.4	351.3	2.48	704.4	-	Esculetin O-quinacyl esculetin O-quinic acid	Coumarins	2450000	3090000	2790000	3110000	2610000	2710000	3190000	2470000	2480000	3020000	9	9	9	4150000	3230000	6130000	8910000	9420000	10200000	5830000	5370000
Tri1037	Negative	709.1	547.3	2.49	710.1	-	Chrysoeriol O-hexosyl-O-malonylhexoside	Flavone	41400	34600	42100	35800	32400	26800	42800	30300	32700	39300	130000	108000	165000	43400	50000	53300	24500	27500	29500	27700	30400
Tri1038	Negative	465.1	285.3	2.5	466.1	-	Cyanidin O-syringic acid	Anthocyanins	26500	22200	17600	14800	21100	18500	29500	26400	18400	18600	9900	10400	12200	14300	12000	14500	15500	15900	14100	12200	11900
Tri1039	Negative	359.2	179.1	2.5	360.129	-	Aminophylline	Alkaloids	9	9	9	9	9	9	9	9	9	9	9	9	9	9	9	9	9	9	9	9	9
Tri1041	Negative	481.1	445.4	2.52	482.1	-	5-O-p-coumaroyl shikimic acid O-hexoside	Quinate and its derivatives	57100	47600	54700	50700	50900	51400	58600	58400	49700	48900	9	9	9	9	9	9	9	9	9	9	9
Tri1042	Negative	315.1	153.2	2.53	316.1	-	Protocatechuic acid O-glucoside	Catechin derivatives	1440000	1460000	1600000	1460000	1570000	1560000	1450000	1380000	1430000	1390000	98700	95500	109000	59600	81400	69400	90100	84400	87600	143000	149000
Tri1043	Negative	771.1	609.5	2.53	772.1	-	Luteolin O-hexosyl-O-hexosyl-O-hexoside	Flavone	17400	19600	19700	23200	24300	17800	21700	20800	20800	22600	9	9	9	9	9	9	9	9	9	9	9
Tri1046	Negative	153.1	109.1	2.55	154.027	C00230	Protocatechuic acid	Catechin derivatives	199000	218000	188000	209000	203000	168000	185000	164000	187000	162000	333000	297000	255000	158000	214000	162000	166000	178000	152000	145000	148000
Tri1047	Negative	487.1	283.2	2.57	488.1	-	Acacetin O-acetyl hexoside	Flavone	120000	110000	124000	134000	124000	133000	141000	123000	109000	110000	59300	58000	93400	28900	42100	38500	33900	38900	32200	31800	29900
Tri1049	Negative	153	108.1	2.57	154.027	C00628	2,5-dihydroxybenzoic acid (Gentisic acid)	Benzoic acid derivatives	48100	42700	52800	46400	38200	31300	58100	34900	54900	29500	80500	50300	66600	36400	36700	34500	35000	32800	26200	33500	33200
Tri1050	Negative	222.1	163	2.61	223.085	-	N-Acetyl-L-tyrosine	Amino acid derivatives	235000	235000	255000	244000	240000	241000	235000	240000	238000	246000	42200	42200	43000	99000	101000	102000	180000	261000	195000	360000	409000
Tri1051	Negative	145.1	101	2.63	146.058	-	2,3-dimethylsuccinic acid	Amino acid derivatives	450000	490000	478000	516000	506000	508000	496000	419000	448000	412000	227000	176000	215000	427000	461000	494000	500000	458000	459000	392000	465000
Tri1052	Negative	145.058	80.9	2.63	146.058	C06104??	Adipic acid	Organic acids	578000	523000	544000	584000	594000	588000	580000	556000	510000	558000	242000	186000	248000	503000	575000	487000	589000	570000	533000	491000	510000
Tri1053	Negative	145.06	101.1	2.63	146.058	-	2-Methylglutaric acid	Organic acids	566000	646000	576000	518000	493000	474000	551000	467000	467000	462000	240000	187000	218000	464000	549000	524000	584000	495000	476000	505000	491000
Tri1054	Negative	131.08	70.8	2.63	132.079	-	5-hydroxyhexanoic acid	Organic acids	74700	77900	75300	78300	77200	73700	82000	79400	74600	74500	93100	94200	92700	37300	47900	40500	34800	42900	41200	44600	45900
Tri1055	Negative	153.2	109	2.64	154.027	C00196	2,3-Dihydroxybenzoic acid	Organic acids	232000	213000	257000	224000	183000	234000	198000	183000	183000	185000	446000	325000	320000	181000	202000	190000	221000	212000	172000	147000	166000
Tri1057	Negative	152	108.1	2.67	153.043	C00632	3-Hydroxyanthranilic acid	Organic acids	200000	222000	232000	222000	214000	224000	235000	232000	212000	211000	9	9	9	9	9	9	9	9	9	9	9
Tri1059	Negative	188.043	144.1	2.71	189.043	C01717	Kynurenic acid	Organic acids	387000	408000	419000	390000	465000	423000	429000	384000	423000	415000	1500000	114000	107000	513000	579000	526000	805000	858000	957000	1000000	1090000
Tri1062	Negative	341	179.1	2.72	342.132	C00761	Coniferin	Hydroxycinnamoyl derivatives	875000	798000	799000	860000	891000	769000	904000	763000	717000	761000	9	9	9	9	9	9	9	9	9	9	9
Tri1063	Negative	175.1	131.3	2.74	176.1	C02504	2-Isopropylmalate	Organic acids	455000	435000	376000	353000	342000	332000	347000	284000	284000	278000	9	9	9	19600	21800	14100	10400	15800	16200	22000	18700
Tri1064	Negative	277.13	146.2	2.75	278.13	C00831	Pantetheine	Vitamins	380000	328000	380000	325000	383000	342000	328000	282000	282000	304000	9	9	900	10100	12000	9570	14100	13000	17700	24100	23000
Tri1065	Negative	371.1	209.2	2.76	372.142	C01533	Syringin	Hydroxycinnamoyl derivatives	26900	21400	25200	19500	23000	30100	17600	19100	19200	18600	68400	84000	77900	18900	19600	16600	17200	20900	28900	16000	13900
Tri1066	Negative	784.2	437.2	2.78	785.157	C00016	Flavin adenine dinucleotide (FAD)	Nucleotide and its derivates	382000	314000	313000	292000	306000	294000	258000	268000	292000	258000	27200	39600	21400	47300	42800	39500	41900	51500	54100	46700	54000
Tri1068	Negative	337.1	155.8	2.84	338.1	-	1-O-p-Coumaroyl quinic acid	Quinate and its derivatives	258000	278000	292000	287000	288000	280000	274000	268000	267000	251000	9	9	9	9	9	9	9500	9	9	8230	23600
Tri1069	Negative	296	134	2.85	297.09	C00170	5'-Deoxy-5'-(methylthio)adenosine	Nucleotide and its derivates	1270000	1470000	1560000	1470000	1540000	1510000	1530000	1480000	1380000	1470000	53200	70500	60100	511000	466000	508000	545000	599000	596000	645000	700000
Tri1075	Negative	110.1	65.9	2.88	111.032	C05942	Pyrrole-2-carboxylic acid	Amino acid derivatives	16000	18700	15700	18900	20000	19300	18400	18400	19800	16900	9860	9650	10500	9980	10900	10000	7580	8720	6700	10100	9550
Tri1077	Negative	353.1	191.2	2.91	354.1	-	4-O-Caffeoyl quinic acid (criptochlorogenic acid)	Quinate and its derivatives	92000	101000	91900	85200	93100	85500	85500	84100	80600	80600	39900	34700	37000	43400	42000	45900	45400	48100	49400	56100	61300
Tri1078	Negative	151	105	2.91	152.047	C01984	Mandelic acid	Organic acids	64100	55600	57700	55700	49900	54700	56400	48500	57600	61000	32200	20700	20800	25000	22100	23200	28300	41600	17800	78500	20600
Tri1080	Negative	165.027	76.9	2.98	166.027	C01606	Phthalic acid	Organic acids	111000	108000	119000	122000	127000	132000	119000	100000	104000	103000	46300	60100	52100	93900	111000	83800	100000	115000	92000	88700	88600
Tri1081	Negative	289.079	125	2.99	290.079	C06562	Catechin	Catechin derivatives	24200	23300	22300	19000	19000	24000	31600	18000	24900	15200	9	9	9	9	9	9	9	9	9	9	9
Tri1082	Negative	165.027	121.1	3	166.027	C06337	Terephthalic acid	Organic acids	2360000	2540000	2450000	2330000	2460000	2500000	2470000	2310000	2580000	2420000	1120000	1660000	1720000	2600000	3740000	2310000	2450000	3190000	2700000	2550000	2500000
Tri1083	Negative	341	179.2	3.01	342	-	Caffeic acid O-glucoside	Hydroxycinnamoyl derivatives	227000	239000	215000	228000	228000	226000	224000	207000	207000	204000	290000	321000	314000	125000	143000	109000	144000	141000	150000	122000	144000
Tri1084	Negative	137.1	137	3.05	138.032	C16700	Protocatechuic aldehyde	Catechin derivatives	11400	8640	8930	10300	10400	10400	9480	10900	9840	7750	32700	29800	22700	4280	8310	7650	4900	5860	9	3490	4030
Tri1085	Negative	137.03	92.5	3.05	138.032	C00156	4-Hydroxybenzoic acid	Organic acids	586000	536000	508000	501000	556000	534000	556000	515000	548000	554000	347000	511000	471000	748000	895000	628000	620000	793000	757000	573000	696000
Tri1089	Negative	181.058	137.1	3.12	182.058	C05582	Homovanillic acid	Hydroxycinnamoyl derivatives	11000	17300	20500	39500	45700	53400	46800	58800	51600	74500	9	9	9	9	9	9	9	9	9	9	9
Tri1090	Negative	481.1	319.3	3.13	482.1	-	3-O-p-coumaroyl shikimic acid O-hexoside	Quinate and its derivatives	33800	34800	37100	32300	34100	33800	34500	32300	28200	29500	9	9	9	9	9	9	9	9	9	9	9
Tri1091	Negative	263.1	145.1	3.16	264.111	C04148	Phenylacetyl-L-glutamine	Amino acid derivatives	6310	6150	6780	6630	6540	6710	7480	5830	5910	5410	9	9	9	9	9	9	9	9	9	5610	9
Tri1092	Negative	179.042	135.1	3.16	180.042	C01197	Caffeic acid	Hydroxycinnamoyl derivatives	6940000	6820000	6300000	5510000	5610000	5090000	5310000	5060000	4990000	4520000	5520000	5050000	3770000	3990000	4780000	5420000	5230000	5840000	6070000	4950000	4910000
Tri1093	Negative	375	255.2	3.17	376.138	C00255	Riboflavin	Vitamins	263000	281000	269000	258000	290000	298000	299000	286000	262000	277000	58500	68800	55700	78400	88400	78500	134000	149000	129000	238000	143000
Tri1094	Negative	289	78.8	3.18	290.3	C09727	L-Epicatechin	Catechin derivatives	20400	27000	17300	26000	20600	23300	27200	24200	24600	22700	9	9	9	9	9	9	9	9	9	9	9
Tri1095	Negative	593.16	431.1	3.19	594.159	C08064	Isovitexin 7-O-glucoside (Saponarin)	Others	323000	368000	380000	398000	348000	434000	375000	369000	335000	362000	27000	20800	36000	26400	28100	24300	24300	24700	25900	27000	22700
Tri1096	Negative	177	133.1	3.19	178.027	C09263	Esculetin (6,7-dihydroxycoumarin)	Coumarins	150000	112000	176000	252000	246000	337000	254000	290000	316000	327000	171000	154000	145000	265000	356000	325000	401000	445000	427000	416000	390000
Tri1098	Negative	243.09	166.1	3.21	244.088	C00120	Biotin	Vitamins	9610	12100	11800	11500	10600	10200	8290	8740	11200	9820	3040	3310	3140	5660	4300	4680	7000	7210	6930	7840	8150
Tri1099	Negative	337	275.8	3.24	338	-	5-O-p-Coumaroylquinic acid	Quinate and its derivatives	6960	7030	6180	8510	7240	7630	6740	6520	7690	7460	9	9	9	9	9	9	9	9	9	9	9
Tri1101	Negative	151	107.1	3.25	152.047	C00642	p–Hydroxyphenyl acetic acid	Organic acids	16600	29400	29400	60500	59600	78400	66500	81100	89900	105000	16300	17200	13800	9	9	9	9	9	9	9	9
Tri1103	Negative	457.2	169.1	3.28	458.085	C09731	Epigallate catechin gallate (EGCG)	Catechin derivatives	43600	42700	39800	29800	26700	32700	27100	34200	25000	18800	13800	8120	7760	9	8270	7630	33300	9	21800	6240	314000
Tri1104	Negative	167	152.1	3.29	168	C06672	Vanillic acid	Hydroxycinnamoyl derivatives	851000	917000	877000	832000	846000	863000	826000	829000	804000	837000	437000	445000	408000	109000	104000	105000	57900	85400	60400	61000	47600
Tri1105	Negative	273	97	3.29	274.084	C09320	Afzelechin (3,5,7,4'-Tetrahydroxyflavan)	Flavanone	40200	39700	51000	32300	28600	41900	28400	35900	28800	25200	21300	27700	24700	39000	42500	42100	36600	32600	31800	40000	37400
Tri1106	Negative	449.1	329.3	3.3	450.1	-	Eriodictyol C-hexoside	Flavone C-glycosides	135000	132000	144000	126000	132000	148000	149000	140000	140000	138000	9	9	9	9	9	9	9	9	9	9	9
Tri1107	Negative	485.1	323.3	3.33	486.1	-	4-hydroxycoumarin di-glucoside	Coumarins	32700	31400	37900	32300	34400	35000	37600	26000	30300	29100	17100	16600	20200	23100	22700	24000	17500	22800	19800	21200	14800
Tri1108	Negative	447.1	327.3	3.37	448.1	-	Luteolin C-hexoside	Flavone C-glycosides	838000	827000	820000	798000	798000	743000	767000	734000	760000	710000	564000	396000	827000	362000	384000	342000	212000	265000	284000	197000	172000
Tri1109	Negative	197.053	122.9	3.38	198.053	C10833	Syringic acid	Hydroxycinnamoyl derivatives	278000	291000	298000	265000	269000	281000	264000	257000	246000	259000	361000	333000	373000	73200	70600	76800	47600	63800	62800	40700	36000
Tri1110	Negative	275.1	213	3.38	276.1	C09489	Lactucin	Others	9	9	9	9	9	9	9	9	9	9	9	9	9	9	9	9	9	9	9	9	9
Tri1111	Negative	172.105	130	3.41	173.105	C02710	N-Acetyl-l-leucine	Amino acid derivatives	318000	315000	309000	320000	316000	314000	303000	317000	315000	310000	50500	67300	64800	40200	38900	55400	128000	193000	129000	363000	393000
Tri1112	Negative	709.1	401.3	3.43	710.1	-	O-p-Coumaroyl quinic acid O-rutinoside derivative	Quinate and its derivatives	11500	15100	11900	12800	13700	15400	9850	10100	9640	9900	2130	2890	2530	3630	3280	3250	4850	5250	4050	4540	6610
Tri1113	Negative	479.09	317.3	3.43	480.09	-	Myricetin 3-O-galactoside	Flavonol	7210	5950	12900	8890	10100	10700	7630	8670	9330	11200	9	9	9	9	9	9	9	9	9	4250	9
Tri1116	Negative	561.1	271.3	3.45	562.1	-	Epicatechin-epiafzelechin	Catechin derivatives	23300	23300	22600	23400	22200	26100	24900	23200	20000	20200	9	9	9	9	9	9	9	9	9	9	9
Tri1117	Negative	207.1	192	3.45	208.037	C09265	6-Methoxy-7,8-DihydroxyCoumarin	Coumarins	71000	72700	88000	73900	80900	82800	83500	79400	78300	75200	9	9	9	9	9	9	9	9	9	9	9
Tri1118	Negative	337.1	190.9	3.46	338.1	-	3-O-p-Coumaroyl quinic acid	Quinate and its derivatives	9	631000	574000	473000	546000	458000	511000	490000	391000	328000	9	9	9	5960	10200	9710	24800	23800	32200	31200	83200
Tri1120	Negative	131.079	85	3.48	132.079	-	2-Hydroxyisocaproic acid	Organic acids	1510000	1620000	1570000	1490000	1500000	1520000	1500000	1420000	1380000	1430000	16500	13300	16900	129000	99400	90500	1220000	1410000	844000	3210000	2820000
Tri1121	Negative	593.1	549.4	3.49	594.1	-	Gallocatechin-catechin	Catechin derivatives	22100	20200	22400	22200	27500	23000	24100	16100	22700	15200	12600	7510	16800	7150	11100	9560	6650	9000	8840	8290	5740
Tri1122	Negative	149	130.1	3.5	150.068	C02646	p-Coumaryl alcohol	Hydroxycinnamoyl derivatives	148000	157000	157000	154000	142000	149000	143000	145000	132000	146000	9	9	9	9	9	9	9	9	9	9	9
Tri1124	Negative	131.08	68.9	3.51	132.079	-	(S)-(-)-2-Hydroxyisocaproic acid	Organic acids	10900000	11900000	11700000	10700000	11100000	11100000	11000000	10400000	10500000	10400000	129000	124000	113000	937000	716000	677000	9120000	10500000	6540000	24300000	20800000
Tri1125	Negative	445	282.1	3.51	446.121	C16195	Glycitin	Isoflavone	22000	25900	28100	33400	41400	45500	38000	49200	39100	46500	24500	19700	49500	14700	15700	10100	9	9	9	9	9
Tri1130	Negative	609.153	609.1	3.62	610.153	C05625	Quercetin 3-O-rutinoside (Rutin)	Flavonol	3380000	3570000	3510000	3330000	3500000	3100000	3620000	2950000	2960000	3140000	7910	6150	8250	9670	18500	11300	7020	9300	7630	7520	53500
Tri1133	Negative	593.159	285.1	3.66	594.159	-	Kaempferol 3-O-robinobioside (Biorobin)	Flavonol	931000	1060000	1010000	912000	962000	976000	998000	880000	903000	868000	565000	435000	1020000	432000	496000	423000	319000	340000	356000	303000	262000
Tri1134	Negative	367	179.1	3.67	368.111	-	Chlorogenic acid methyl ester	Quinate and its derivatives	831000	808000	798000	643000	681000	597000	601000	558000	518000	509000	17200	12300	16800	10300	11500	13200	11500	11500	19200	10300	13500
Tri1136	Negative	535	329.4	3.68	536	-	Tricin O-sinapic acid	Flavone	644000	788000	665000	682000	684000	724000	681000	607000	602000	622000	9	12200	9	9	9	9	9	9	9	9	9
Tri1137	Negative	214.1	134.2	3.69	215.1	-	3-(2-Naphthyl)-D-alanine	Amino acid derivatives	74200	82100	78000	80200	87500	79800	78100	81900	77500	82400	36200	39500	33600	57600	51300	58100	60400	63200	68100	60600	58900
Tri1139	Negative	121.04	91.9	3.69	122.037	C00633	4-Hydroxybenzaldehyde	Benzoic acid derivatives	1960000	2050000	2110000	2090000	1980000	2070000	2000000	1970000	1910000	2040000	2120000	1760000	1740000	1680000	2130000	1760000	1260000	1350000	455000	1410000	1080000
Tri1140	Negative	431.106	431.1	3.7	432.106	C01714	Isovitexin	Flavone C-glycosides	1150000	1240000	1220000	1280000	1130000	1290000	1280000	1170000	1190000	1190000	93000	72000	151000	41800	47200	50700	22000	29500	29100	24000	31000
Tri1142	Negative	739.1	269.3	3.72	740.1	-	Apigenin O-hexosyl-O-rutinoside	Flavone	20200	27200	20200	26800	29100	31600	26900	20900	16300	20700	5170	4940	9210	9	9	3040	9	2470	9	9	9
Tri1143	Negative	433.121	433	3.72	434.121	-	Isohemiphloin	Alkaloids	40400	53200	46900	43500	55200	56000	36600	51000	53200	52400	9	9	5250	9	9	9	9	9	9	9	9
Tri1145	Negative	521.1	329.3	3.74	522.1	-	Tricin O-saccharic acid	Flavone	1330000	1440000	1470000	1460000	1450000	1500000	1550000	1350000	1300000	1360000	9	6650	8630	9	9	9	9	9	9	11900	14500
Tri1153	Negative	593.159	285.1	3.79	594.159	-	Kaempferol 3-O-rutinoside (Nicotiflorin)	Flavonol	927000	1010000	933000	963000	1030000	944000	989000	813000	847000	863000	523000	424000	917000	464000	449000	413000	327000	309000	375000	321000	267000
Tri1154	Negative	447.3	285.1	3.79	448.101	-	Luteolin 7-O-glucoside (Cynaroside)	Flavone	1280000	1230000	1310000	1300000	1310000	1360000	1350000	1280000	1290000	1160000	1130000	875000	2190000	381000	448000	320000	139000	140000	149000	81100	63600
Tri1157	Negative	463	301	3.8	464.096	-	Quercetin 4'-O-glucoside (Spiraeoside)	Flavonol	1460000	1630000	1460000	1390000	1430000	1360000	1480000	1370000	1340000	1220000	9	9	9	9	8280	9	9	9	9	9	63500
Tri1158	Negative	463.132	301.1	3.81	464.132	-	Hesperetin 5-O-glucoside	Flavanone	1590000	1690000	1770000	1700000	1580000	1530000	1570000	1520000	1520000	1480000	9	9	9	9	11800	9	9	9	9	9	79300
Tri1159	Negative	463	301.1	3.81	464.096	C05623	Quercetin 3-O-glucoside (Isotrifoliin)	Flavonol	1540000	1580000	1670000	1520000	1490000	1490000	1510000	1400000	1250000	1410000	9	9	9	9	11600	9	9	9	9	8850	71300
Tri1160	Negative	577.164	269.1	3.82	578.164	-	Apigenin 7-rutinoside (Isorhoifolin)	Flavone	3330000	3940000	4140000	3600000	3780000	3920000	4020000	3540000	3690000	3720000	1160000	1000000	2330000	1090000	1160000	1180000	866000	980000	1080000	873000	1020000
Tri1161	Negative	173.1	83	3.82	174.089	C08278	Suberic acid	Organic acids	256000	286000	291000	229000	252000	275000	311000	328000	292000	318000	134000	108000	133000	202000	211000	210000	172000	199000	168000	199000	214000
Tri1163	Negative	163.047	119	3.83	164.047	C00811	p-Coumaric acid	Hydroxycinnamoyl derivatives	8920000	10000000	9670000	9630000	9640000	10100000	10100000	9800000	9500000	9340000	5660000	5170000	5260000	2850000	2970000	3390000	2520000	2910000	3060000	2370000	2700000
Tri1165	Negative	209	179.1	3.83	210.089	C02325	Sinapyl alcohol	Hydroxycinnamoyl derivatives	81900	88100	84400	75200	69900	63600	69200	69000	50500	53500	9570	9	8060	9	9	9	9	9	9	6640	5280
Tri1166	Negative	165.063	92.9	3.84	166.063	C01744	3-(4-Hydroxyphenyl)propionic acid	Hydroxycinnamoyl derivatives	1790000	1890000	1990000	1770000	1840000	1840000	1840000	1790000	1790000	1610000	28400	36800	27000	182000	112000	110000	1270000	1200000	885000	3030000	2660000
Tri1167	Negative	164.04	92	3.84	165.043	-	2-(Formylamino)benzoic acid	Organic acids	982000	1010000	1130000	1060000	1070000	1110000	1030000	1050000	997000	1040000	602000	535000	536000	382000	388000	439000	316000	383000	365000	296000	321000
Tri1168	Negative	179.079	146.1	3.86	180.079	C00590	Coniferyl alcohol	Hydroxycinnamoyl derivatives	197000	215000	216000	213000	210000	199000	203000	190000	154000	179000	6270	9	7480	9	6000	12300	20800	8500	19800	19100	12100
Tri1169	Negative	165.06	106	3.86	166.063	-	3-(3-hydroxyphenyl)propionate acid	Organic acids	9150	11900	8080	14900	9760	14500	8230	7120	6530	14100	9	9	9	9	9	9	9	9	9	9	9
Tri1170	Negative	799.1	461.3	3.88	800.1	-	Chrysoeriol O-hexosyl-O-hexosyl-O-Glucuronic acid	Flavone	15100	19200	18600	17000	18000	22300	12000	12000	14200	15900	25200	18500	46900	9890	10600	9140	9	8660	9440	11700	9
Tri1173	Negative	195.074	121	3.9	196.074	-	(3,4-Dimethoxyphenyl) acetic acid	Organic acids	58000	65800	63700	59300	48100	58400	54200	52800	51600	51700	9	9	9	9	9	9	76900	78200	41400	197000	58100
Tri1176	Negative	563.1	269.3	3.93	564.1	-	Apigenin O-hexosyl-O-pentoside	Flavone	12600	19600	17100	16800	13300	18200	15600	9	13200	20300	19400	16500	37000	21100	20500	20600	18500	14700	27000	16100	15300
Tri1177	Negative	431	269.1	3.93	432.106	C09126	Genistein 7-O-Glucoside (Genistin)	Isoflavone	84800	87200	84900	79600	87500	91500	78400	97400	88800	90800	9	9	9	9	9	9	9	9	9	9	9
Tri1178	Negative	503.1	341.3	3.94	504.1	-	Chrysoeriol O-acetylhexoside	Flavone	19800	17900	17900	17800	20400	14000	16900	17800	17200	19300	9	9	9	9	9	9	9	9	9	9	9
Tri1179	Negative	609.19	301.1	3.96	610.19	C09755	Hesperetin 7-rutinoside (Hesperidin)	Flavanone	136000	172000	151000	142000	156000	172000	162000	151000	166000	142000	66500	47000	111000	61900	65600	61000	44200	49900	66000	49100	40600
Tri1180	Negative	319	145.3	3.97	320	-	3-O-p-Coumaroyl shikimic acid	Quinate and its derivatives	109000	153000	138000	131000	156000	146000	129000	136000	133000	120000	9	9	9	4620	15200	6420	19000	18300	25900	13600	16900
Tri1181	Negative	579.179	135	3.97	580.179	C09789	Naringenin 7-O-neohesperidoside (Naringin)	Flavanone	123000	126000	137000	131000	110000	143000	147000	125000	113000	133000	31200	21600	58300	23900	30500	33600	27000	43400	39300	28500	32500
Tri1182	Negative	151.047	136.1	3.97	152.047	C00755	Vanillin	Benzoic acid derivatives	2540000	2760000	2750000	2760000	2700000	2810000	2770000	2690000	2570000	2690000	3330000	3110000	2850000	1220000	1660000	1290000	952000	1230000	489000	1020000	788000
Tri1183	Negative	549.2	387.3	3.99	550.2	-	Hesperetin O-malonylhexoside	Flavanone	43200	57300	42500	44600	55400	59600	86700	35700	39900	32100	9	9	9	9	9	9	9	9	9	9	9
Tri1184	Negative	607.1	299.1	3.99	608.1	-	Chrysoeriol 7-O-rutinoside	Flavone	4860000	4520000	5460000	4930000	5520000	5120000	4980000	4950000	4780000	5360000	2640000	1910000	4450000	2170000	2710000	2180000	1610000	1900000	2340000	1990000	1790000
Tri1185	Negative	447	284	3.99	448.101	C12626	Kaempferol 3-O-galactoside (Trifolin)	Flavonol	923000	973000	957000	1010000	936000	930000	1130000	913000	895000	837000	837000	732000	1510000	284000	325000	222000	115000	110000	99200	48100	46100
Tri1186	Negative	223.069	149.1	4.01	224.069	C00482	Sinapic acid	Hydroxycinnamoyl derivatives	724000	791000	812000	688000	742000	705000	696000	668000	640000	656000	614000	547000	652000	726000	613000	761000	474000	597000	634000	412000	436000
Tri1187	Negative	181.1	151.1	4.02	182.1	-	Syringaldehyde	Hydroxycinnamoyl derivatives	76800	89000	98100	102000	108000	128000	126000	127000	151000	134000	151000	127000	136000	89500	86800	73400	69200	77500	55800	72300	60600
Tri1188	Negative	577.164	269.1	4.02	578.164	C12627	Apigenin 7-O-neohesperidoside (Rhoifolin)	Flavone	2970000	3290000	3750000	3370000	3280000	3820000	3360000	3500000	3210000	3410000	1010000	904000	2150000	852000	1020000	989000	753000	897000	963000	755000	798000
Tri1191	Negative	447.101	287.1	4.03	448.101	C12249	Kaempferol 3-O-glucoside (Astragalin)	Flavonol	77600	105000	97000	103000	95200	112000	111000	105000	111000	96100	20900	21300	53100	10800	8810	9060	2300	808	3820	9	9
Tri1192	Negative	621.1	299.4	4.08	622.1	-	Chrysoeriol O-rhamnosyl-O-glucuronic acid	Flavone	31100	31800	34600	37100	29700	35800	37800	29600	30200	25000	9	9	9	9	7760	2870	9	9	9	9	9
Tri1194	Negative	151.047	136.1	4.09	152.047	-	2-Methoxybenzoic acid	Hydroxycinnamoyl derivatives	33700	39600	35300	36500	38700	38900	33000	33800	30100	44400	9	9	9	9	9	9	5490	7890	7140	8240	8240
Tri1200	Negative	475.1	284.5	4.15	476.1	-	Chrysoeriol O-glucuronic acid	Flavone	81600	68800	79000	71500	70300	62000	62300	78100	74600	48400	9	9	9	5640	9	1250	9	9	9	9	9
Tri1203	Negative	359.3	161	4.15	360.3	C01850	Rosmarinic acid	Organic acids	15700	18600	20400	13200	15100	11300	12100	11100	9660	9760	9	5420	9	3760	11700	5390	9	9	9	9	9
Tri1205	Negative	175	131.1	4.16	176.047	-	6-Hydroxy-4-methylcoumarin	Coumarins	8480	11400	14900	19400	8670	10800	11000	18500	9020	28100	31700	18100	15300	11000	11300	51800	11200	6850	13600	14300	13100
Tri1206	Negative	739.1	431.4	4.17	740.1	-	Apigenin C-hexosyl-O-rutinoside	Flavone C-glycosides	64300	66700	66700	67500	64100	68400	68900	61100	63500	64000	69200	60500	134000	71600	76200	79200	50900	62300	73400	65900	59100
Tri1208	Negative	433.121	122.9	4.21	434.121	C09099	Naringenin 7-O-glucoside (Prunin)	Flavanone	311000	311000	323000	296000	297000	315000	320000	286000	269000	295000	11700	14900	13500	9	7960	10600	9	6750	9	6310	9090
Tri1209	Negative	461.1	460.9	4.23	462.1	-	Chrysoeriol 7-O-hexoside	Flavone	388000	408000	423000	428000	414000	432000	441000	413000	402000	410000	188000	135000	302000	135000	156000	152000	108000	126000	142000	96300	86900
Tri1211	Negative	519.1	315.3	4.28	520.1	-	Isorhamnetin O-acetyl-hexoside	Flavonol	32300	28900	32000	29900	28500	29000	27100	21800	23300	23300	9	9	9	9	9	9	9	9	9	1010	9
Tri1212	Negative	160.05	116	4.32	161.048	-	Indole-5-carboxylic acid	Indole derivatives	327000	364000	355000	358000	364000	352000	377000	328000	325000	352000	486000	478000	525000	309000	318000	297000	227000	242000	106000	250000	203000
Tri1216	Negative	445.085	269	4.33	446.085	C10025	Baicalein-7-O-glucuronide (Baicalin)	Flavone	36700	28700	31700	31400	25500	34600	28200	26800	23900	27900	16400	10500	15400	10500	11700	13500	13400	14400	11900	13400	13400
Tri1217	Negative	337.1	143.2	4.36	338.1	-	4-Hydroxy-7-methoxycoumarin-beta-rhamnoside	Coumarins	67000	70900	65700	66300	55800	60200	59400	51900	51700	44500	6210	9	10000	4170	6010	4370	3640	6050	5530	9	9
Tri1218	Negative	269	225	4.37	270.053	C02495	2'-Hydroxydaidzein	Isoflavone	12300	12200	9820	11000	8380	12400	21200	14800	15000	15700	9	9	9	9	9	5900	9	9	9	5590	4310
Tri1220	Negative	317	179	4.43	318.038	C10107	Myricetin	Flavonol	384000	426000	430000	386000	414000	429000	449000	403000	380000	389000	3870	3580	4190	9	9	9	9	9	9	9	9
Tri1221	Negative	207.1	177.1	4.43	208.074	-	Sinapinaldehyde	Hydroxycinnamoyl derivatives	653000	753000	792000	738000	764000	771000	853000	762000	705000	782000	456000	459000	432000	140000	155000	140000	119000	117000	101000	131000	111000
Tri1224	Negative	405.13	242.2	4.48	406.13	-	E-3,4,5'-Trihydroxy-3'-glucopyranosylstilbene	Others	49400	52200	63200	52900	58200	54200	59100	53200	48300	58500	9	9	9	9	9	9	9	9	9	9	9
Tri1226	Negative	144.1	126.1	4.49	145.053	C08493	Indole-3-carboxaldehyde	Indole derivatives	75600	75400	74900	71200	73900	76500	75300	73000	73400	76900	43500	38300	44100	53500	62600	54400	44500	58400	27700	61100	43600
Tri1227	Negative	641.1	285.2	4.5	642.1	-	Luteolin O-eudesmic acid-O-hexoside	Flavone	55600	68100	60300	63400	60100	53500	61600	61100	62200	64900	9	9	9	9	9	9	9	9	9	9	9
Tri1229	Negative	121.037	77	4.53	122.037	C00180	Benzoic acid	Benzoic acid derivatives	929000	1460000	2870000	2670000	3050000	3230000	3020000	3010000	3260000	3260000	371000	595000	874000	2780000	992000	493000	432000	781000	557000	434000	1220000
Tri1231	Negative	347.1	319.3	4.55	348.1	C01897	Camptothecin	Alkaloids	18800	22600	22500	21900	21300	25200	22200	23200	21700	20200	9	9	9	9	9	9	9	9	9	9	9
Tri1234	Negative	287.06	125.1	4.58	288.063	C00974	Aromadedrin (Dihydrokaempferol)	Flavonol	63400	61800	69800	55800	72000	72500	68600	61700	60900	65000	9	9	9	9	9	9	9	9	9	9	9
Tri1235	Negative	177.063	177.1	4.59	178.063	C02666	Coniferylaldehyde	Hydroxycinnamoyl derivatives	386000	437000	462000	420000	430000	459000	492000	421000	420000	430000	332000	268000	234000	83200	93800	108000	102000	107000	105000	137000	98000
Tri1236	Negative	231	144.1	4.61	232.121	C01598	Melatonin	Tryptamine derivatives	11100	9420	12900	15700	11700	9240	12200	9760	10300	13200	5290	9	9	9010	9710	7600	9590	11500	9610	10000	9700
Tri1240	Negative	657.1	329.1	4.65	658.1	-	Tricin 4'-O-(syringyl alcohol) ether 7-O-hexoside	Flavonolignan	387000	424000	435000	383000	423000	428000	423000	364000	376000	390000	9	9	9	9	9	9	9	9	9	9	9
Tri1248	Negative	591.1	367.4	4.88	592.1	-	Disinapoyl hexoside	Hydroxycinnamoyl derivatives	16900	16300	18700	16400	16000	17000	17500	14200	13800	14700	5840	11000	46100	9	9	3510	2630	9	9	2150	9
Tri1250	Negative	533.3	371.2	4.96	534.21	C16915	Arctiin	Others	3580	4880	3060	2280	3600	4100	4410	9	3350	4690	9	9	9	9	9	9	9	9	9	9	9
Tri1252	Negative	237.084	103.1	5	238.084	-	3,4,5-Trimethoxycinnamic acid	Hydroxycinnamoyl derivatives	3330	6420	4110	4830	4350	5780	6140	4570	4560	4650	8130	7400	7180	6800	6600	7290	4880	5100	4460	3790	4030
Tri1256	Negative	287.063	135.1	5.03	288.063	C05631	Eriodictyol	Flavanone	48300	52000	51200	48600	54100	52800	51900	49900	52500	51200	8960	9930	8190	9	3940	3960	2570	4350	2850	3880	9
Tri1257	Negative	285	133.1	5.04	286	C01514	Luteolin	Flavone	5950	5850	4050	5780	4170	4550	4850	4570	5400	5250	9	2070	4770	9	9	1730	1600	9	9	2600	1180
Tri1258	Negative	285.048	257.1	5.05	286.048	C10510	Orobol (5,7,3',4'-tetrahydroxyisoflavone)	Isoflavone	2660	2050	1810	3280	1980	3130	3860	2970	4760	2830	9	9	9	9	9	9	9	9	9	9	9
Tri1259	Negative	263	153.2	5.05	264.136	C06082	(+)-cis,trans-Abscisic acid (ABA)	Phytohormones	34400	37800	35700	36500	32700	35100	32200	32300	36300	35200	22000	28400	34100	9	9	9	9	9	9	7120	7900
Tri1260	Negative	331.2	331.2	5.05	332.162	C02035	Gibberellin A20	Phytohormones	6210	7590	4280	5100	6320	3760	6840	5020	5690	4760	61000	56400	51900	9	9	9	9	9	9	9	9
Tri1262	Negative	301.043	151.1	5.08	302.043	C00389	Quercetin	Flavonol	21800	23100	19300	22100	20100	20500	21500	20600	21000	21100	9	9	9	9	9	9	9	9	9	9	9
Tri1264	Negative	301	151.1	5.08	302.043	C10105	Morin	Flavonol	20900	18400	20800	20000	19000	20900	18700	20900	19000	19100	9	9	9	9	9	9	9	9	9	9	9
Tri1267	Negative	403.1	328.2	5.16	404.1	-	Tricin O-glycerol	Flavone	119000	125000	132000	120000	125000	128000	128000	115000	116000	121000	16000	16100	10700	2690	9	3320	9	3450	2070	2190	2270
Tri1274	Negative	357.142	136.1	5.36	358.142	-	Pinoresinol	Hydroxycinnamoyl derivatives	24200	25600	24200	23500	28200	26900	28900	23000	21300	20700	5100	6390	5780	9	9	9	9	9	9	9	9
Tri1275	Negative	177	145.2	5.43	178	-	4-Methoxycinnamic acid	Hydroxycinnamoyl derivatives	432000	460000	469000	435000	452000	459000	481000	422000	417000	447000	403000	446000	485000	43100	54200	74600	53500	65900	74700	45300	66700
Tri1276	Negative	271.07	151.1	5.45	272.069	C06561	Naringenin chalcone	Flavanone	402000	420000	436000	413000	450000	443000	463000	409000	398000	405000	13800	12100	14800	7960	12300	8950	5480	8190	8350	6390	8100
Tri1277	Negative	207.1	192.1	5.49	208.1	-	3,4-Dimethoxycinnamic acid	Hydroxycinnamoyl derivatives	533000	585000	604000	584000	593000	581000	630000	557000	527000	584000	122000	145000	188000	58300	49700	59200	36800	51600	69700	56300	36700
Tri1280	Negative	271.069	151	5.54	272.068	C00509	Naringenin	Flavanone	360000	380000	395000	362000	387000	400000	393000	377000	353000	363000	15700	8690	13900	6940	11700	7740	6190	9780	6210	5960	5980
Tri1283	Negative	345	330.2	5.59	346.069	C11620	Syringetin	Flavonol	7370	7980	8130	7100	7320	10100	7240	10200	10900	9790	9	9	9	9	9	9	9	9	9	9	9
Tri1284	Negative	271.07	151	5.59	272.069	C09614	Butin	Flavone	398000	418000	455000	414000	434000	430000	463000	416000	408000	409000	13900	13000	14200	6570	12500	7490	8120	9600	8770	9000	9460
Tri1285	Negative	383	281.1	5.61	384.339	C05443	Vitamin D3	Vitamins	36000	48100	46200	39000	35500	42500	38400	36800	31400	28900	41600	42200	49100	56200	47000	41200	47000	44800	43900	39900	44100
Tri1286	Negative	561.1	329.3	5.63	562.1	-	Tricin O-malonyl rhamnoside	Flavone	33800	27400	24900	35000	26600	30100	26500	28600	43000	26000	9	11300	9	9	9	9	9	9	9	9	9
Tri1289	Negative	329	314.2	5.68	330	-	Tricin	Flavone	6290000	6600000	6510000	6300000	6650000	6410000	6650000	6260000	6080000	6140000	183000	790000	204000	140000	77900	143000	40800	67100	86000	38700	59700
Tri1290	Negative	285.048	214	5.68	286.048	C05903	Kaempferol	Flavonol	4120	2340	4220	3630	5480	2410	6820	4030	6020	5910	2650	4030	3670	9	3080	3640	2940	9	3420	2810	3140
Tri1291	Negative	495.1	329.2	5.7	496.1	-	Tricin 4'-O-syringyl alcohol	Flavonolignan	232000	259000	255000	232000	254000	272000	264000	251000	228000	237000	30700	89700	4930	3510	4160	3540	3410	2110	6620	5940	2740
Tri1293	Negative	299.063	284	5.71	300.063	C04293	Chrysoeriol	Flavone	489000	509000	512000	509000	525000	506000	514000	470000	485000	481000	207000	160000	279000	186000	88400	161000	54500	82200	105000	47800	92400
Tri1294	Negative	301.1	151	5.71	302.279	C09756	Homoeriodictyol	Flavanone	11900	11900	12800	13100	13400	12900	13000	10200	12100	12700	9660	9380	9340	1800	2100	3200	1750	9	2370	2400	1580
Tri1296	Negative	209	58.7	5.75	210.126	C08491	(+)-Jasmonic acid (JA)	Phytohormones	220000	256000	258000	240000	241000	253000	243000	236000	226000	243000	9	9	9	36400	22500	61400	21600	9180	9240	18500	15100
Tri1298	Negative	525.1	314.5	5.78	526.1	-	Tricin 4'-O-β-guaiacylglycerol	Flavonolignan	1160000	1200000	1260000	1240000	1250000	1270000	1270000	1170000	1130000	1190000	63000	740000	6220	4140	6740	4240	3750	4910	7840	6100	6130
Tri1301	Negative	315.058	300.1	5.81	316.058	C10084	Isorhamnetin	Flavonol	12000	11700	11500	10700	9410	9580	11200	9700	10300	9920	1450	9	9	9	9	9	9	9	9	9	9
Tri1302	Negative	329.1	314.3	5.86	330.1	-	Di-O-methylquercetin	Flavonol	11400000	12000000	12500000	11600000	12400000	12000000	12200000	12000000	11300000	11800000	6160000	6600000	6920000	5520000	5420000	5980000	4580000	6150000	5220000	4320000	4350000
Tri1306	Negative	703.1	329.2	5.94	704.1	-	Tricin O-oxalic acid O-coumaroyl shikimic acid	Flavone	15400	13800	14000	11600	12000	13300	14400	11800	9600	12900	9	6860	9	9	9	9	9	9	9	9	9
Tri1307	Negative	523.1	329.3	5.95	524.1	-	Tricin O-eudesmic acid	Flavone	99500	95100	101000	87600	88200	100000	94000	94000	82600	89200	17000	35600	9	3030	1990	1990	9	2090	2690	2640	2820
Tri1309	Negative	255	119.1	6.06	256.074	C08650	Isoliquiritigenin	Flavanone	5860	7630	8200	6200	7430	6250	6430	6590	5510	5810	9	9	9	5130	4430	4720	5740	18400	3100	31100	7240
Tri1311	Negative	229.152	167.2	6.12	230.152	C02678	Dodecanedioic aicd	Organic acids	3830	3300	3840	2980	3700	3020	3520	3070	4290	3710	3460	3550	4090	3210	2970	3090	3130	2420	3190	2860	4850
Tri1317	Negative	267.074	252.1	6.27	268.074	C00858	Formononetin (4'-O-methyldaidzein)	Isoflavone	7090	8950	8380	6910	8650	8960	9370	9180	6170	8280	12100	11800	12200	9	1810	1540	1170	1390	9	9	9
Tri1321	Negative	322.401	130.1	6.57	323.401	-	N-[(-)-Jasmonoyl]-(L)-Isoleucine (JA-L-Ile)	Phytohormones	173000	167000	169000	166000	167000	174000	168000	160000	160000	165000	9060	13400	16000	15700	12300	21800	12500	10500	11000	13400	11500
Tri1324	Negative	299.1	74.8	6.74	300.1	-	4'-Hydroxy-5,7-dimethoxyflavanone	Flavanone	158000	312000	812000	876000	988000	983000	957000	978000	1150000	1180000	132000	220000	177000	516000	122000	184000	148000	141000	171000	136000	234000
Tri1326	Negative	239	223	6.74	240.245	C00517	Palmitaldehyde	Lipids_Fatty acids	4230000	9610000	27700000	27300000	29400000	30800000	33200000	33000000	33100000	38400000	3760000	6800000	5180000	15800000	4030000	5680000	4980000	4680000	5610000	4250000	7290000
Tri1327	Negative	285.08	164	6.81	286.084	C05334	Isosakuranetin (4'-Methylnaringenin)	Flavanone	1260	1480	1560	1430	2280	1210	1840	2140	2050	2250	9	9	9	9	9	9	9	9	9	9	9
Tri1329	Negative	283	268.1	6.95	284.069	C10521	Prunetin	Isoflavone	63400	64100	65800	59800	64000	67500	65900	56800	57200	58900	23200	26600	21600	8330	8600	8080	10200	8070	8520	10900	16600
Tri1330	Negative	283.069	268	6.98	284.069	C01470	Acacetin	Flavone	64400	64700	65600	60400	63700	65300	65100	55600	55300	60200	22900	26200	19900	9880	8890	9480	8610	10100	8150	11400	16900
Tri1335	Negative	313.08	298.3	7.23	314.08	-	Velutin	Flavone	10100	12200	12100	11400	11100	14000	12200	12100	9890	10600	7270	11500	9400	3740	3570	3610	3010	3960	3450	4020	5950
Tri1339	Negative	309.1	291.4	7.5	310.1	-	9-HpOTrE	Lipids_Fatty acids	65300	69300	83700	76700	70700	79400	77100	72900	69100	72000	41600	52600	63600	20900	44200	26800	34500	35300	41900	26800	36100
Tri1340	Negative	555.3	495.3	7.5	556.304	C08797	Cucurbitacin E	Terpenoids	13400	17600	15600	14000	17700	16100	18400	18800	11600	15300	5770	6270	9	9	9	9	9	10400	12800	9	11800
Tri1342	Negative	293	193.2	7.77	294	-	13-HOTrE(r)	Lipids_Fatty acids	105000	101000	105000	104000	109000	105000	97500	98400	92800	99800	69300	87700	73900	75200	89900	71300	120000	149000	128000	165000	212000
Tri1343	Negative	309	291.5	7.8	310	-	13-HpOTrE(r)	Lipids_Fatty acids	81200	88300	84500	77800	89000	89400	83200	81900	79700	79800	27400	20200	17400	36000	33900	43100	32100	35500	26700	41300	39700
Tri1344	Negative	311.1	293.4	7.82	312.1	C04717	13-HPODE	Lipids_Fatty acids	784000	899000	954000	924000	939000	959000	915000	908000	795000	869000	237000	235000	281000	223000	228000	271000	249000	494000	378000	503000	437000
Tri1347	Negative	293	275.4	8.37	294	-	9-HOTrE	Lipids_Fatty acids	286000	278000	265000	264000	249000	256000	267000	247000	240000	254000	109000	104000	113000	85200	80700	88000	70100	113000	93900	96000	101000
Tri1349	Negative	293.2	249.9	9.12	294.2	-	9-KODE	Lipids_Fatty acids	296000	311000	311000	276000	306000	281000	314000	264000	278000	310000	164000	164000	160000	115000	102000	119000	82400	121000	89000	113000	96800
Tri1351	Negative	199	181.3	9.62	200	C02679	Lauric acid (C12:0)	Lipids_Fatty acids	33200	39100	37600	32200	31400	35000	34800	31300	31400	36300	28900	27900	29100	26600	26100	23700	23200	24800	23700	27500	24100
Tri1353	Negative	295	277.5	9.7	296	-	12,13-EODE	Lipids_Fatty acids	2180000	2240000	2130000	2040000	2000000	2040000	2020000	1960000	1840000	2010000	1090000	1060000	1130000	619000	611000	607000	451000	620000	443000	631000	498000
Tri1355	Negative	225	207.2	10	226	C08322	Myristoleic acid (C14:1)	Lipids_Fatty acids	24800	24000	29600	26400	24000	25500	26200	18900	19700	24200	16800	17500	16700	5020	5690	5330	4930	7310	4850	8240	6600
Note: Mix 1-10 are quality control (QC) samples.
