# Supplementary material for: Dynamic genome-wide association analysis and identification of candidate genes involved in anaerobic germination tolerance in rice
Source: Rice (N Y). 2021 Jan 6;14:1. doi: 10.1186/s12284-020-00444-x (PMC7788155; doi:10.1186/s12284-020-00444-x)
Supplement: Supplementary file 6 — Additional file 6: Table S4. Contents of seven related metabolites regulated by candidate genes [file 12284_2020_444_MOESM6_ESM.xls]

## Sheet: Sheet1
Table S4 Contents of seven related metabolites regulated by candidate genes.
Compounds	YZX-A0d	YZX-AN2d	YZX-AN3d	YZX-AN4d
GA9	2232.67	4906	9	9
GA15	9	9272.67	9	9
GA20	56433.3	9	9	9
GAs	58675	14187.7	27	27
ABA	28166.7	4539.33	9	5009.67
Phe	437667	1.07767e+07	9.14667e+06	1.32667e+07
Shikimic acid	32533.3	240767	70366.7	82600
