# Supplementary material for: Dynamic genome-wide association analysis and identification of candidate genes involved in anaerobic germination tolerance in rice
Source: Rice (N Y). 2021 Jan 6;14:1. doi: 10.1186/s12284-020-00444-x (PMC7788155; doi:10.1186/s12284-020-00444-x)
Supplement: Supplementary file 7 — Additional file 7: Table S5. Haplotype and phenotype association analysis of candidate genes in High AGs and Low AGs. Note: unit, cm [file 12284_2020_444_MOESM7_ESM.xls]

## Sheet: Sheet1
Table S5 Haplotype and phenotype association analysis of candidate genes in High AGs and Low AGs.
Gene ID	Variation type	Average of CL
		High AGs			Low AGs
		AN2d	AN3d	AN4d	AN2d	AN3d	AN4d
Os01g0911700	Hap.1	0.370397	1.36191	2.59505	0.125319	0.191225	0.282833
	Hap.2	0.517749	1.49943	2.93208	­­	­­	­­
	Hap.3	­­	­­	­­	0.107716	0.230141	0.257326
Os05g0560900	Hap.1	­­	­­	­­	­­	­­	­­
	Hap.2	0.502535	1.41149	2.39073	­­	­­	­­
	Hap.3	­­	­­	­­	­­	­­	­­
	Hap.4	­­	­­	­­	­­	­­	­­
	Hap.5	0.366668	1.39848	2.41219	0.132473	0.166058	0.295905
	Hap.6	0.240008	1.21338	2.27367	0.14451	0.124786	0.2842
	Hap.7	­­	­­	­­	­­	­­	­­
	Hap.8	­­	­­	­­	0.107716	0.230141	0.257326
Os05g0562200	Hap.1	­­	­­	­­	­­	­­	­­
	Hap.2	0.219541	1.23501	2.17509	0.137932	0.197367	0.287779
	Hap.3	­­	­­	­­	­­	­­	­­
	Hap.4	0.502535	1.41149	2.39073	­­	­­	­­
	Hap.5	0.366668	1.39848	2.41219	0.151507	0.182586	0.302149
	Hap.6	0.259943	1.22781	2.2687	­­	­­	­­
	Hap.7	­­	­­	­­	­­	­­	­­
Os06g0548200	Hap.1	­­	­­	­­	­­	­­	­­
	Hap.2	0.358573	1.48293	2.72567	­­	­­	­­
	Hap.3	­­	­­	­­	­­	­­	­­
	Hap.4	0.623602	1.48342	2.45023	0.0727833	0.10326	0.263723
	Hap.5	0.240008	1.21338	2.27367	­­	­­	­­
	Hap.6	­­	­­	­­	­­	­­	­­
	Hap.7	­­	­­	­­	­­	­­	­­
	Hap.8	­­	­­	­­	0.116705	0.164469	0.272688
	Hap.9	­­	­­	­­	­­	­­	­­
	Hap.10	­­	­­	­­	­­	­­	­­
Note: unit, cm.

## Sheet: Sheet2
Table 4 Haplotype analysis of candidate genes in High AGs and Low AGs.
Gene ID	Variation type	Contribution rate
		High AGs						Low AGs
		AN2d(CL)	AN3d	AN4d	AN2d(CD)	AN3d	AN4d	AN2d(CL)	AN3d	AN4d	AN2d(CD)	AN3d	AN4d
Os01g0911700	Hap.1	0.370397	1.36191	2.59505	0.488388	0.537364	0.582421	0.125319	0.191225	0.282833	0.365588	0.481845	0.539803
	Hap.2	0.517749	1.49943	2.93208	0.471678	0.531211	0.6386	——	——	——	——	——	——
	Hap.3	——	——	——	——	——	——	0.107716	0.230141	0.257326	0.471411	0.590211	0.639467
Os05g0560900	Hap.1	——	——	——	——	——	——	——	——	——	——	——	——
	Hap.2	0.502535	1.41149	2.39073	0.5564	0.588422	0.604411	——	——	——	——	——	——
	Hap.3	——	——	——	——	——	——	——	——	——	——	——	——
	Hap.4	——	——	——	——	——	——	——	——	——	——	——	——
	Hap.5	0.366668	1.39848	2.41219	0.494086	0.539471	0.562062	0.132473	0.166058	0.295905	0.306305	0.431981	0.497505
	Hap.6	0.240008	1.21338	2.27367	0.448087	0.499573	0.52202	0.14451	0.124786	0.2842	0.27234	0.430573	0.497687
	Hap.7	——	——	——	——	——	——	——	——	——	——	——	——
	Hap.8	——	——	——	——	——	——	0.107716	0.230141	0.257326	0.471411	0.590211	0.639467
Os05g0562200	Hap.1	——	——	——	——	——	——	——	——	——	——	——	——
	Hap.2	0.219541	1.23501	2.17509	0.4383	0.491542	0.518408	0.137932	0.197367	0.287779	0.38675	0.492233	0.550729
	Hap.3	——	——	——	——	——	——	——	——	——	——	——	——
	Hap.4	0.502535	1.41149	2.39073	0.5564	0.588422	0.604411	——	——	——	——	——	——
	Hap.5	0.366668	1.39848	2.41219	0.494086	0.539471	0.562062	0.151507	0.182586	0.302149	0.33915	0.430872	0.499461
	Hap.6	0.259943	1.22781	2.2687	0.457925	0.504708	0.525708	——	——	——	——	——	——
	Hap.7	——	——	——	——	——	——	——	——	——	——	——	——
Os06g0548200	Hap.1	——	——	——	——	——	——	——	——	——	——	——	——
	Hap.2	0.358573	1.48293	2.72567	0.5521	0.599417	0.61855	——	——	——	——	——	——
	Hap.3	——	——	——	——	——	——	——	——	——	——	——	——
	Hap.4	0.623602	1.48342	2.45023	0.504767	0.5408	0.557933	0.0727833	0.10326	0.263723	0.269533	0.439078	0.5035
	Hap.5	0.240008	1.21338	2.27367	0.448087	0.499573	0.52202	——	——	——	——	——	——
	Hap.6	——	——	——	——	——	——	——	——	——	——	——	——
	Hap.7	——	——	——	——	——	——	——	——	——	——	——	——
	Hap.8	——	——	——	——	——	——	0.116705	0.164469	0.272688	0.341911	0.503733	0.580944
	Hap.9	——	——	——	——	——	——	——	——	——	——	——	——
	Hap.10	——	——	——	——	——	——	——	——	——	——	——	——
