# Supplementary material for: Dynamic genome-wide association analysis and identification of candidate genes involved in anaerobic germination tolerance in rice
Source: Rice (N Y). 2021 Jan 6;14:1. doi: 10.1186/s12284-020-00444-x (PMC7788155; doi:10.1186/s12284-020-00444-x)
Supplement: Supplementary file 8 — Additional file 8: Table S6. qRT-PCR primer sequences of four candidate genes [file 12284_2020_444_MOESM8_ESM.xls]

## Sheet: Sheet1
Table S6 qRT-PCR primer sequences of four candidate genes.
Gene ID	Forward primer (5'->3')	Reverse primer (5'->3')	Product size (bp)
Os01g0911700	CAGGCGAAGACGGACAAGAA	GTGAACCTCTGCTTCTTTGGG	108
Os05g0560900	CGACTCCCTCCAAGTGTTGAC	CCGAAGTAGATCACCGACAGC	102
Os05g0562200	GGCGCCTTGCCCTATATGTT	GCAACCTGCGACGATTCTTG	98
Os06g0548200	TACTTCGCGTTCTACGGCAC	TTGAAGTACCTGTCCGGCCT	80
Acting	CCCTCCTGAAAGGAAGTACAGTGT	GTCCGAAGAATTAGAAGCATTTCC	146
