# Supplementary material for: Dynamic genome-wide association analysis and identification of candidate genes involved in anaerobic germination tolerance in rice
Source: Rice (N Y). 2021 Jan 6;14:1. doi: 10.1186/s12284-020-00444-x (PMC7788155; doi:10.1186/s12284-020-00444-x)
Supplement: Supplementary file 9 — Additional file 9: Table S7. qRT-PCR expression profile of four most promising candidate genes in different oxygen environments [file 12284_2020_444_MOESM9_ESM.xls]

## Sheet: Sheet1
Table S7 qRT-PCR expression profile of four most promising candidate genes in different oxygen environments.
	Os01g0911700				Os05g0560900				Os05g0562200				Os06g0548200
Samples	Repetition 1	Repetition 2	Repetition 3	SE	Repetition 1	Repetition 2	Repetition 3	SE	Repetition 1	Repetition 2	Repetition 3	SE	Repetition 1	Repetition 2	Repetition 3	SE
YZX-AN3d	4.86	4.6075	4.29375	0.077207	3.355	4.2925	4.1875	0.139796	30.4555	32.24	34.458	0.545735	2.12	2.3975	1.87125	0.0716492
YZX-AN4d	5.75375	5.0725	5.56875	0.0958774	3.28875	2.61375	3.0725	0.093811	36.199	36.664	36.189	0.0738659	2.5425	3.105	2.46	0.0955321
YZX-AN3dA1d	2.4825	2.56375	2.41375	0.020436	0.7375	0.6275	0.57625	0.0224236	12.9555	10.213	11.0815	0.381477	1.07375	1.50625	1.26	0.0590443
YZX-A3d	1.5475	1.32875	1.27375	0.0394117	0.4325	0.24875	0.37375	0.0255412	11.6355	11.3365	11.424	0.0418388	0.86125	0.58	0.55375	0.0463943
YZX-A4d	1.77875	1.76	1.54	0.036133	0.585	0.58875	0.62625	0.00620819	11.499	12.5805	12.9985	0.21061	0.58875	0.38125	0.73875	0.0488589
YZX-A3dAN1d	3.7375	3.39625	3.3	0.0625706	10.4712	13.7662	12.6288	0.455498	46.123	47.452	48.8525	0.37148	7.8325	8.1	8.38875	0.0757144
