# Supplementary material for: Dynamic genome-wide association analysis and identification of candidate genes involved in anaerobic germination tolerance in rice
Source: Rice (N Y). 2021 Jan 6;14:1. doi: 10.1186/s12284-020-00444-x (PMC7788155; doi:10.1186/s12284-020-00444-x)
Supplement: Supplementary file 10 — Additional file 10: Table S8. Expression levels of 106 candidate genes in Nipponbare under anoxia and aerobic treatments (transcriptome data from Lasanthi-Kudahettige et al. (2007)) [file 12284_2020_444_MOESM10_ESM.xls]

## Sheet: Sheet1
Table S8 Expression levels of 106 candidate genes in Nipponbare under anoxia and aerobic treatments (transcriptome data from Lasanthi-Kudahettige et al. (2007)).
SNP	Gene ID	MUS ID	A4d a	AN4d b	Fold Change
S1_ 39674301	Os01g0908800	LOC_Os01g68070	14.43	108.47	7.51698
	Os01g0909000	LOC_Os01g68090	274.46	201.24	0.733222
	Os01g0909100	LOC_Os01g68104	144.41	195.1	1.35101
	Os01g0909200	LOC_Os01g68120	561.62	328.26	0.584488
	Os01g0909300	LOC_Os01g68130	64.45	30.72	0.476649
	Os01g0909400	LOC_Os01g68140	596.49	372.48	0.624453
	Os01g0909500	LOC_Os01g68160	860.05	1091.25	1.26882
	Os01g0910200	LOC_Os01g68230	107.36	83.8	0.780551
	Os01g0910300	LOC_Os01g68240	24.77	27.34	1.10375
	Os01g0910400	LOC_Os01g68260	208.89	39.65	0.189813
	Os01g0910500	——	N/A	N/A	N/A
	Os01g0910800	LOC_Os01g68290	80.42	39.1	0.486197
	Og01g0910900	LOC_Os01g68300	25.92	6.62	0.255401
	Os01g0911000	LOC_Os01g68310	612.69	711.74	1.16166
	Os01g0911100	LOC_Os01g68320	2207.06	8596.96	3.89521
	Os01g0911200	LOC_Os01g68324	2939.75	2523.28	0.858331
	Os01g0911300	LOC_Os01g68330	327.51	498.63	1.52249
	Os01g0911700	LOC_Os01g68370	283.85	1280.43	4.51094
	Os01g0911800	LOC_Os01g68380	1050.98	1203.03	1.14467
	Os01g0911900	LOC_Os01g68390	259.78	443.72	1.70806
S3_ 24689629	Os03g0639700	LOC_Os03g43850	599.61	640.54	1.06826
	Os03g0639800	LOC_Os03g43860	716.12	5884.2	8.21678
	Os03g0640000	LOC_Os03g43880	907.78	201.51	0.221981
	Os03g0640100	LOC_Os03g43890	2261.23	3801.84	1.68132
	Os03g0640300	LOC_Os03g43900	98.47	67.42	0.684676
	Os03g0640400	LOC_Os03g43910	945.1	1920.88	2.03246
	Os03g0640800	LOC_Os03g43930	89.99	308.14	3.42416
	Os03g0640825	——	N/A	N/A	N/A
	Os03g0641200	LOC_Os03g43970	N/A	N/A	N/A
	Os03g0641250	——	N/A	N/A	N/A
	Os03g0641300	LOC_Os03g43990	1300.96	2511.85	1.93077
	Os03g0641500	LOC_Os03g44000	105.3	22.56	0.214245
	Os03g0641700	LOC_Os03g44010	1404.37	1821.96	1.29735
	Os03g0642300	LOC_Os03g44020	N/A	N/A	N/A
	Os03g0642450	——	N/A	N/A	N/A
	Os03g0642900	LOC_Os03g44100	242.69	88.09	0.362973
	Os05g0559350	LOC_Os05g48580	N/A	N/A	N/A
	Os05g0559400	LOC_Os05g48590	1730.69	1339.05	0.773709
	Os05g0559600	LOC_Os05g48600	875.15	669.93	0.765503
	Os05g0559800	LOC_Os05g48610	10.81	59.07	5.46438
	Os05g0559900	LOC_Os05g48620	2430.17	3147.13	1.29502
	Os05g0560000	LOC_Os05g48630	242.43	451.64	1.86297
	Os05g0560100	LOC_Os05g48640	289.38	13.61	0.0470316
	Os05g0560200	LOC_Os05g48650	339.82	88.69	0.260991
	Os05g0560300	LOC_Os05g48660	646.82	198.86	0.307443
	Os05g0560400	LOC_Os05g48670	420.85	203.24	0.482927
	Os05g0560500	LOC_Os05g48680	2797.73	1950.42	0.697144
	Os05g0560600	LOC_Os05g48690	3288.96	1279.99	0.389178
	Os05g0560750	——	N/A	N/A	N/A
	Os05g0560900	LOC_Os05g48700	61.81	106.99	1.73095
	Os05g0561400	LOC_Os05g48740	N/A	N/A	N/A
	Os05g0561500	LOC_Os05g48750	4508.24	9668.22	2.14457
	Os05g0561600	LOC_Os05g48760	N/A	N/A	N/A
	Os05g0562000	LOC_Os05g48790	68.43	82.99	1.21277
	Os05g0562200	LOC_Os05g48800	7797.29	23293.7	2.9874
	Os05g0562300	LOC_Os05g48810	458.45	2769.94	6.04197
	Os05g0562350	——	N/A	N/A	N/A
	Os05g0562400	LOC_Os05g48820	1096.68	937.08	0.85447
	Os05g0562800	LOC_Os05g48840	499.4	44.47	0.0890469
	Os05g0563000	LOC_Os05g48850	155.75	12.45	0.0799358
	Os05g0563050	LOC_Os05g48855	1214.9	2206.25	1.81599
	Os05g0563100	LOC_Os05g48860	55.12	180.43	3.2734
S6_ 20797781	Os06g0547400	LOC_Os06g35520	22951.5	24965	1.08773
	Os06g0547900	LOC_Os06g35530	5771.92	4107.78	0.711683
	Os06g0548000	LOC_Os06g35540	2565.97	6006.92	2.34099
	Os06g0548100	LOC_Os06g35550	2.95	39.62	13.4305
	Os06g0548150	——	N/A	N/A	N/A
	Os06g0548200	LOC_Os06g35560	254.43	1184.76	4.65653
	Os06g0549300	LOC_Os06g35630	4303.45	396.59	0.0921563
	Os06g0549600	LOC_Os06g35650	259.68	330.59	1.27307
	Os06g0549633	LOC_Os06g35660	21.07	24.16	1.14665
	Os06g0549700	LOC_Os06g35670	491	539.09	1.09794
	Os06g0549900	LOC_Os06g35700	599.49	115.17	0.192113
	Os06g0550000	LOC_Os06g35730	1362.69	1827.07	1.34078
	Os06g0550800	LOC_Os06g35770	N/A	N/A	N/A
	Os06g0551000	——	N/A	N/A	N/A
	Os06g0551400	LOC_Os06g35814	3299.45	4087.4	1.23881
S7_ 18722403	Os07g0496900	LOC_Os07g31440	514.02	359.5	0.699389
	Os07g0497000	——	N/A	N/A	N/A
	Os07g0497100	LOC_Os07g31450	327.78	305.16	0.93099
	Os07g0497400	LOC_Os07g31460	2252.1	1850.1	0.8215
	Os07g0497500	LOC_Os07g31470	10.28	35.92	3.49416
	Os07g0498300	LOC_Os07g31490	8626.49	4986.27	0.578018
	Os07g0498400	LOC_Os07g31500	380.69	81.77	0.214794
	Os07g0498800	LOC_Os07g31540	1024.64	1174.99	1.14673
	Os07g0498900	LOC_Os07g31550	163.2	251.73	1.54246
	Os07g0499300	LOC_Os07g31599	474.14	519.62	1.09592
	Os07g0499500	LOC_Os07g31610	13.07	51.29	3.92425
	Os07g0499800	LOC_Os07g31650	338.81	472.04	1.39323
S8_ 9946213	Os08g0262500	LOC_Os08g16260	73.43	29.14	0.396841
S11_ 19165397	Os11g0525600	LOC_Os11g32260	3845.61	1175.48	0.305668
	Os11g0525700	LOC_Os11g32270	183.58	133.28	0.726005
	Os11g0525800	LOC_Os11g32280	16.18	45.47	2.81026
	Os11g0525900	LOC_Os11g32290	N/A	N/A	N/A
	Os11g0526000	——	N/A	N/A	N/A
	Os11g0526200	LOC_Os11g32320	783.39	562.77	0.718378
	Os11g0526800	LOC_Os11g32360	237.5	439.27	1.84956
	Os11g0527000	LOC_Os11g32380	34.04	58.13	1.7077
	Os11g0527100	LOC_Os11g32390	194.11	345.38	1.7793
	Os11g0527150	——	N/A	N/A	N/A
	Os11g0527300	LOC_Os11g32410	219.75	515.37	2.34526
	Os11g0528200	LOC_Os11g32470	967.93	611.37	0.631626
	Os11g0528300	LOC_Os11g32480	2149.86	1233.61	0.573809
	Os11g0528400	LOC_Os11g32490	46.58	31.27	0.671318
	Os11g0528500	LOC_Os11g32500	317.6	590.4	1.85894
	Os11g0528700	LOC_Os11g32520	17.91	15.57	0.869347
	Os11g0529550	——	N/A	N/A	N/A
	Os11g0529900	LOC_Os11g32620	5.38	16.46	3.05948
Note: a and b indicate the expression levels in aerobic and anaerobic environment respectively. Meanwhile, data derived from the public expression chip of Lasanthi - Kudahettige et al. (2007)
—— Means that there is no MUS ID, and N/A means that there is no data under the processing.
