# Supplementary material for: Dynamic genome-wide association analysis and identification of candidate genes involved in anaerobic germination tolerance in rice
Source: Rice (N Y). 2021 Jan 6;14:1. doi: 10.1186/s12284-020-00444-x (PMC7788155; doi:10.1186/s12284-020-00444-x)
Supplement: Supplementary file 11 — Additional file 11: Table S9. The significant SNPs for coleoptiles length (CL) and diameter (CD) under anaerobic germination (AG) using genome-wide association. Note: a The SNP positions were based on the annotation data on Os-Nipponbare-Reference-IRGSP-1.0 (RAP-DB, http://rapdb.dna.affrc.go.jp/); b Position of the SNP showing the most significant association for AG [file 12284_2020_444_MOESM11_ESM.xls]

## Sheet: CD
Table S9 The significant SNPs for coleoptiles length(CL) and diameter(CD) under anaerobic germination (AG) using genome-wide association.
Traits	Chr.	SNPa	Peak positionb	P value	—log10 ( P )	Allleles
CD-AN2d	1	S1_ 39674301	39674301	1.47956e-10	9.83	A/C
	2	S2_ 21568963	21568963	3.13524e-09	8.5	C/T
	2	S2_ 35339788	35339788	1.9308e-09	8.71	C/G
	2	S2_ 35347636	35347636	3.83095e-09	8.42	C/T
	2	S2_ 35352460	35352460	4.58842e-09	8.34	G/A
	2	S2_ 35356393	35356393	2.59967e-09	8.59	A/G
	2	S2_ 35357028	35357028	2.43428e-09	8.61	A/C
	2	S2_ 35357465	35357465	7.22494e-10	9.14	A/G
	2	S2_ 35357471	35357471	1.14128e-09	8.94	G/A
	2	S2_ 35357487	35357487	7.22494e-10	9.14	C/T
	2	S2_ 35357542	35357542	4.03152e-09	8.39	T/C
	2	S2_ 35357583	35357583	2.43428e-09	8.61	G/A
	2	S2_ 35360463	35360463	3.13483e-09	8.5	G/T
	2	S2_ 35360501	35360501	3.44472e-10	9.46	G/A
	2	S2_ 35360509	35360509	7.98375e-11	10.1	A/G
	2	S2_ 35360519	35360519	6.04767e-10	9.22	G/C
	2	S2_ 35361601	35361601	3.21435e-09	8.49	T/C
	2	S2_ 35361881	35361881	3.21435e-09	8.49	C/G
	2	S2_ 35365980	35365980	4.03944e-09	8.39	T/C
	2	S2_ 35370362	35370362	4.03496e-09	8.39	A/G
	2	S2_ 35373765	35373765	4.02761e-09	8.39	G/C
	2	S2_ 35374774	35374774	4.58842e-09	8.34	A/G
	2	S2_ 35376690	35376690	4.84068e-09	8.32	C/A
	5	S5_ 7135836	7135836	2.3238e-11	10.63	C/T
	5	S5_ 7145304	7145304	2.38774e-09	8.62	C/T
	5	S5_ 22190175	22190175	2.68819e-11	10.57	G/A
	5	S5_ 22190181	22190181	2.68819e-11	10.57	T/C
	6	S6_ 20797781	20797781	8.4887e-12	11.07	G/A
	8	S8_ 11595732	11595732	5.64391e-10	9.25	A/T
CD-AN3d	5	S5_ 27916388	27916388	3.03963e-08	7.52	T/C
	5	S5_ 27917706	27917706	3.20456e-08	7.49	G/A
	5	S5_ 27918475	27918475	1.05968e-08	7.97	G/A
	5	S5_ 27918754	27918754	1.69003e-09	8.77	A/G
	5	S5_ 27920017	27920017	9.34667e-09	8.03	G/A
	5	S5_ 27927759	27927759	3.92245e-08	7.41	C/T
	5	S5_ 27933259	27933259	4.8638e-08	7.31	G/A
CD-AN4d	1	S1_ 32866906	32866906	1.24212e-09	8.91	G/A
	1	S1_ 32811343	32811343	3.83824e-09	8.42	T/C
	1	S1_ 32825307	32825307	6.20189e-09	8.21	G/A
	3	S3_ 27854371	27854371	5.11344e-16	15.29	A/G
	3	S3_ 27854449	27854449	5.11344e-16	15.29	C/T
	3	S3_ 28353691	28353691	1.06035e-15	14.97	A/G
	3	S3_ 2828271	2828271	4.16471e-11	10.38	A/G
	3	S3_ 2797398	2797398	4.79926e-11	10.32	T/C
	3	S3_ 28290634	28290634	3.01934e-10	9.52	G/A
	3	S3_ 28191513	28191513	3.83216e-10	9.42	C/T
	3	S3_ 28336693	28336693	3.90045e-10	9.41	C/T
	3	S3_ 28359117	28359117	3.90045e-10	9.41	T/G
	3	S3_ 28359263	28359263	3.90045e-10	9.41	G/C
	3	S3_ 28281729	28281729	4.12132e-10	9.38	G/A
	3	S3_ 28345046	28345046	4.61247e-10	9.34	T/A
	3	S3_ 28325284	28325284	4.6205e-10	9.34	A/G
	3	S3_ 28348996	28348996	4.6681e-10	9.33	A/G
	3	S3_ 28292072	28292072	4.80591e-10	9.32	A/G
	3	S3_ 28342767	28342767	4.87525e-10	9.31	A/G
	3	S3_ 28276648	28276648	4.87831e-10	9.31	C/T
	3	S3_ 28316632	28316632	5.0042e-10	9.3	A/G
	3	S3_ 28276418	28276418	5.11636e-10	9.29	C/T
	3	S3_ 28350803	28350803	5.27303e-10	9.28	C/T
	3	S3_ 28286233	28286233	5.36163e-10	9.27	G/A
	3	S3_ 28298070	28298070	5.40532e-10	9.27	A/C
	3	S3_ 28324355	28324355	5.40532e-10	9.27	C/T
	3	S3_ 28324385	28324385	5.40532e-10	9.27	G/A
	3	S3_ 28325323	28325323	5.40532e-10	9.27	A/G
	3	S3_ 28276595	28276595	5.40623e-10	9.27	C/T
	3	S3_ 28366796	28366796	5.50639e-10	9.26	A/G
	3	S3_ 28329146	28329146	5.74739e-10	9.24	A/G
	3	S3_ 28272737	28272737	5.7651e-10	9.24	C/T
	3	S3_ 28338320	28338320	5.7862e-10	9.24	T/C
	3	S3_ 28344045	28344045	5.85444e-10	9.23	C/T
	3	S3_ 28295662	28295662	5.89905e-10	9.23	G/A
	3	S3_ 28352026	28352026	6.03516e-10	9.22	A/C
	3	S3_ 28295684	28295684	6.0353e-10	9.22	G/C
	3	S3_ 28349397	28349397	6.33019e-10	9.2	G/A
	3	S3_ 28291663	28291663	6.65198e-10	9.18	G/A
	3	S3_ 28365171	28365171	6.65198e-10	9.18	G/C
	3	S3_ 28272522	28272522	7.22187e-10	9.14	G/T
	3	S3_ 28354252	28354252	7.49434e-10	9.13	A/C
	3	S3_ 28342626	28342626	8.50411e-10	9.07	A/T
	3	S3_ 28354540	28354540	8.59019e-10	9.07	A/G
	3	S3_ 28360773	28360773	9.96065e-10	9	A/G
	3	S3_ 28352574	28352574	1.09342e-09	8.96	G/T
	3	S3_ 28347239	28347239	1.18345e-09	8.93	A/G
	3	S3_ 32459722	32459722	1.20012e-09	8.92	C/T
	3	S3_ 28342723	28342723	1.28065e-09	8.89	T/C
	3	S3_ 28350116	28350116	1.30936e-09	8.88	G/T
	3	S3_ 28343006	28343006	1.43857e-09	8.84	A/G
	3	S3_ 27970314	27970314	1.59835e-09	8.8	G/A
	3	S3_ 28343704	28343704	1.62201e-09	8.79	A/G
	3	S3_ 28346875	28346875	1.82725e-09	8.74	A/G
	3	S3_ 28291451	28291451	1.8729e-09	8.73	A/G
	3	S3_ 28344985	28344985	1.8729e-09	8.73	A/C
	3	S3_ 28349116	28349116	1.8729e-09	8.73	A/G
	3	S3_ 28357075	28357075	1.8729e-09	8.73	G/A
	3	S3_ 28363239	28363239	1.8729e-09	8.73	T/A
	3	S3_ 28351752	28351752	2.29747e-09	8.64	C/A
	3	S3_ 28350075	28350075	2.3135e-09	8.64	G/A
	3	S3_ 28346906	28346906	2.36468e-09	8.63	T/C
	3	S3_ 28344914	28344914	2.6964e-09	8.57	T/C
	3	S3_ 28327940	28327940	2.95585e-09	8.53	T/C
	3	S3_ 28363005	28363005	3.05848e-09	8.51	T/C
	3	S3_ 8222569	8222569	3.46775e-09	8.46	T/C
	3	S3_ 28357651	28357651	3.61384e-09	8.44	A/T
	3	S3_ 28361559	28361559	3.64464e-09	8.44	C/G
	3	S3_ 28352523	28352523	3.6537e-09	8.44	G/A
	3	S3_ 28364670	28364670	3.82878e-09	8.42	T/C
	3	S3_ 28347388	28347388	3.85743e-09	8.41	T/G
	3	S3_ 28363965	28363965	3.85743e-09	8.41	G/A
	3	S3_ 28292324	28292324	3.89221e-09	8.41	A/T
	3	S3_ 28311745	28311745	3.90997e-09	8.41	C/T
	3	S3_ 28346818	28346818	3.91218e-09	8.41	G/A
	3	S3_ 28343882	28343882	3.91867e-09	8.41	T/A
	3	S3_ 28348945	28348945	3.96471e-09	8.4	G/A
	3	S3_ 28291464	28291464	3.97942e-09	8.4	G/A
	3	S3_ 28347381	28347381	3.97942e-09	8.4	G/A
	3	S3_ 28348911	28348911	3.97942e-09	8.4	C/T
	3	S3_ 28350046	28350046	3.97942e-09	8.4	A/T
	3	S3_ 28357594	28357594	3.97942e-09	8.4	A/G
	3	S3_ 28363152	28363152	3.97942e-09	8.4	G/A
	3	S3_ 28363844	28363844	3.98559e-09	8.4	T/C
	3	S3_ 28363095	28363095	4.04287e-09	8.39	T/C
	3	S3_ 28362865	28362865	4.09563e-09	8.39	T/C
	3	S3_ 28353362	28353362	4.1777e-09	8.38	G/C
	3	S3_ 28371384	28371384	4.1777e-09	8.38	G/T
	3	S3_ 28350198	28350198	4.23179e-09	8.37	G/A
	3	S3_ 28357505	28357505	4.23295e-09	8.37	G/A
	3	S3_ 28292153	28292153	4.39064e-09	8.36	C/T
	3	S3_ 28292160	28292160	4.39064e-09	8.36	A/G
	3	S3_ 28350102	28350102	4.48559e-09	8.35	C/A
	3	S3_ 28291340	28291340	4.77908e-09	8.32	A/C
	3	S3_ 7243651	7243651	4.8916e-09	8.31	C/A
	3	S3_ 28163519	28163519	4.8916e-09	8.31	A/G
	3	S3_ 27886996	27886996	5.47305e-09	8.26	C/T
	3	S3_ 28343794	28343794	5.56778e-09	8.25	T/C
	3	S3_ 28291711	28291711	5.67389e-09	8.25	A/G
	3	S3_ 28345111	28345111	5.67389e-09	8.25	A/G
	3	S3_ 28342430	28342430	5.76571e-09	8.24	A/G
	3	S3_ 28355296	28355296	5.77942e-09	8.24	A/G
	3	S3_ 28354816	28354816	6.80056e-09	8.17	A/G
	3	S3_ 28347285	28347285	6.88714e-09	8.16	A/G
	3	S3_ 28292189	28292189	8.62603e-09	8.06	T/C
	3	S3_ 28349543	28349543	8.70651e-09	8.06	T/C
	3	S3_ 28349556	28349556	8.70651e-09	8.06	C/T
	3	S3_ 2561845	2561845	9.23923e-09	8.03	T/G
	3	S3_ 28361061	28361061	9.88115e-09	8.01	C/T
	3	S3_ 28357112	28357112	9.94285e-09	8	C/T
	3	S3_ 28372035	28372035	1.01315e-08	7.99	A/G
	3	S3_ 28339648	28339648	1.01876e-08	7.99	A/C
	3	S3_ 28354650	28354650	1.03152e-08	7.99	C/G
	3	S3_ 28345131	28345131	1.0755e-08	7.97	C/T
	3	S3_ 28347361	28347361	1.18356e-08	7.93	G/A
	3	S3_ 28291895	28291895	1.18971e-08	7.92	A/C
	3	S3_ 2561314	2561314	1.25971e-08	7.9	A/G
	3	S3_ 15571447	15571447	2.22712e-08	7.65	G/T
	3	S3_ 28331539	28331539	2.37041e-08	7.63	T/A
	3	S3_ 28343168	28343168	2.45291e-08	7.61	T/C
	3	S3_ 28352221	28352221	2.45291e-08	7.61	T/C
	3	S3_ 28355943	28355943	2.45291e-08	7.61	T/C
	3	S3_ 27855653	27855653	2.4617e-08	7.61	T/G
	3	S3_ 15571389	15571389	2.65288e-08	7.58	C/T
	3	S3_ 15562565	15562565	3.02141e-08	7.52	T/C
	3	S3_ 15571409	15571409	3.51527e-08	7.45	A/T
	3	S3_ 15571466	15571466	3.70886e-08	7.43	G/A
	3	S3_ 15571457	15571457	3.75809e-08	7.43	A/G
	3	S3_ 28262954	28262954	3.88021e-08	7.41	G/A
	3	S3_ 2481001	2481001	3.95484e-08	7.4	A/G
	3	S3_ 28353760	28353760	3.97221e-08	7.4	T/C
	3	S3_ 28192152	28192152	4.6969e-08	7.33	A/G
	3	S3_ 28353664	28353664	4.81718e-08	7.32	T/C
	5	S5_ 27918754	27918754	1.72227e-11	10.76	A/G
	5	S5_ 18621890	18621890	9.76208e-11	10.01	A/C
	5	S5_ 21585755	21585755	1.20818e-08	7.92	T/A
	5	S5_ 27895950	27895950	4.34556e-08	7.36	G/A
	5	S5_ 27918764	27918764	4.7083e-08	7.33	A/T
	7	S7_ 18722403	18722403	3.44622e-09	8.46	T/C
	8	S8_ 22721012	22721012	1.31418e-09	8.88	A/G
	8	S8_ 22772635	22772635	4.8916e-09	8.31	G/A
	8	S8_ 9946213	9946213	2.51267e-08	7.6	T/A
	8	S8_ 22928060	22928060	3.04009e-08	7.52	A/G
	11	S11_ 19165397	19165397	4.61549e-09	8.34	C/A
	11	S11_ 1129134	1129134	1.28414e-08	7.89	C/G
	11	S11_ 19167816	19167816	1.61065e-08	7.79	G/A
a The SNP positions were based on the annotation data on Reference genome IRGSP-1.0 (RAP-DB, http://rapdb .dna.affrc .go.jp/);
b Position of the SNP showing the most significant association for AG.

## Sheet: CL
Table S9 The significant SNPs for coleoptiles length(CL) and diameter(CD) under anaerobic germination (AG) using genome-wide association.
Traits	Chr.	SNPa	Peak positionb	P value	—log10 ( P )	Allleles
CL-AN3d	3	S3_ 24689629	24689629	4.70871e-08	7.33	T/C
CL-AN4d	1	S1_ 25099585	25099585	1.73334e-08	7.76	G/A
	1	S1_ 25099441	25099441	3.91146e-08	7.41	G/A
	3	S3_ 24689629	24689629	1.8263e-08	7.74	T/C
a The SNP positions were based on the annotation data on Reference genome IRGSP-1.0 (RAP-DB, http://rapdb .dna.affrc .go.jp/);
b Position of the SNP showing the most significant association for AG.
